# Supplementary material for: (E)-4-[(4-Bromo­phen­yl)imino­meth­yl]-2-meth­oxy­phenol
Source: Acta Crystallogr Sect E Struct Rep Online. 2012 Jul 18;68(Pt 8):o2466. doi: 10.1107/S1600536812031704 (PMC3414922; doi:10.1107/S1600536812031704)
Supplement: Supplementary file 1 [file e-68-o2466-sup1.cif]

##############################################################################
#                                                                            #
# This CIF contains the data in a paper accepted for publication in          #
# Acta Crystallographica Section E. It conforms to the requirements of       #
# Notes for Authors for Acta Crystallographica Section E, and has been       #
# peer reviewed under the auspices of the IUCr Commission on Journals.       #
#                                                                            #
# Full details of the Crystallographic Information File format               #
# are given in the paper "The Crystallographic Information File (CIF):       #
# a New Standard Archive File for Crystallography" by S. R. Hall, F. H.      #
# Allen and I. D. Brown [Acta Cryst. (1991), A47, 655-685].                  #
#                                                                            #
# The current version of the core CIF dictionary is obtainable from          #
# ftp://ftp.iucr.org/pub/cif_core.dic.                                       #
#                                                                            #
# Software is freely available for graphical display of the structure(s)     #
# in this CIF. For information consult the CIF software page                 #
# http://www.iucr.org/resources/cif/software.                                #
#                                                                            #
# This file may be used for bona fide research purposes within the           #
# scientific community so long as proper attribution is given to the journal # 
# article from which it was obtained.                                        #
#                                                                            #
##############################################################################
data_global
_audit_creation_method     'Jana2006 Version : 03/10/2011'
_journal_date_recd_electronic     2012-07-10
_journal_date_accepted     2012-07-11
_journal_name_full     'Acta Crystallographica, Section E'
_journal_year     2012
_journal_volume     68
_journal_issue      8
_journal_page_first     o2466
_journal_page_last     o2466
_journal_paper_category     QO
_journal_paper_doi     10.1107/S1600536812031704
_journal_coeditor_code     PK2433
_publ_contact_author_name     'Karla  Fejfarov\'a'
_publ_contact_author_address
;
Institute of Physics
Na Slovance 2
182 21 Praha 8
Czech Republic
;
_publ_contact_author_email     fejfarov@fzu.cz
_publ_contact_author_fax     '+420 233 343 184'
_publ_contact_author_phone     '+420 220 318 470'
_publ_section_title
;
(<i>E</i>)-4-[(4-Bromophenyl)iminomethyl]-2-methoxyphenol
;
loop_
    _publ_author_name
    _publ_author_address
    'Fejfarov\'a, Karla'
;
Institute of Physics ASCR, v.v.i.,
Na Slovance 2
182 21 Prague 8
Czech Republic
;
    'Du\<sek, Michal'
;
Institute of Physics ASCR, v.v.i.,
Na Slovance 2
182 21 Prague 8
Czech Republic
;
    'Maghsodlou Rad, Sepideh'
;
Department of Chemistry
Faculty of Science
Golestan University
Gorgan
Iran
;
    'Khalaji, Aliakbar Dehno'
;
Department of Chemistry
Faculty of Science
Golestan University
Gorgan
Iran
;
data_I
_chemical_name_systematic
;
(<i>E</i>)-4-[(4-Bromophenyl)iminomethyl]-2-methoxyphenol
;
_chemical_name_common     ?
_chemical_formula_moiety     'C14 H12 Br1 N1 O2'
_chemical_formula_sum     'C14 H12 Br1 N1 O2'
_chemical_formula_structural     ?
_chemical_formula_analytical     ?
_chemical_formula_iupac     'C14 H12 Br1 N1 O2'
_chemical_formula_weight     306.2
_chemical_melting_point     ?
_symmetry_cell_setting     monoclinic
_symmetry_space_group_name_H-M     'P 21/c'
_symmetry_space_group_name_Hall     '-P 2ybc'
loop_
    _symmetry_equiv_pos_site_id
    _symmetry_equiv_pos_as_xyz
    1 x,y,z
    2 -x,y+1/2,-z+1/2
    3 -x,-y,-z
    4 x,-y+1/2,z+1/2
_cell_length_a     6.5692(3)
_cell_length_b     11.4323(4)
_cell_length_c     17.5552(9)
_cell_angle_alpha     90
_cell_angle_beta     97.798(4)
_cell_angle_gamma     90
_cell_volume     1306.22(10)
_cell_formula_units_Z     4
_cell_measurement_reflns_used     6414
_cell_measurement_theta_min     3.86
_cell_measurement_theta_max     66.91
_cell_measurement_temperature     120.00(14)
_cell_special_details     ?
_exptl_crystal_description     plate
_exptl_crystal_colour     colourless
_exptl_crystal_size_max     0.328
_exptl_crystal_size_mid     0.131
_exptl_crystal_size_min     0.038
_exptl_crystal_density_diffrn     1.5563
_exptl_crystal_density_meas     ?
_exptl_crystal_density_method     'not measured'
_exptl_crystal_F_000     616
_exptl_absorpt_coefficient_mu     4.24
_exptl_absorpt_correction_type     multi-scan
_exptl_absorpt_process_details
;
(<i>CrysAlis PRO</i>; Agilent, 2011)
;
_exptl_absorpt_correction_T_min     0.432
_exptl_absorpt_correction_T_max     1
_exptl_special_details
;
Absorption correction: <i>CrysAlis PRO</i> (Agilent, 2011)
Empirical absorption correction using spherical harmonics,
implemented in SCALE3 ABSPACK scaling algorithm.
;
_diffrn_ambient_temperature     120
_diffrn_radiation_type     'Cu K\a'
_diffrn_radiation_wavelength     1.5418
_diffrn_radiation_source     'Enhance Ultra (Cu) X-ray Source'
_diffrn_radiation_monochromator     'mirror'
_diffrn_measurement_device_type
      'Agilent Xcalibur diffractometer with an Atlas (Gemini ultra Cu) detector'
_diffrn_measurement_device     'four-cycle diffractometer'
_diffrn_measurement_method     'Rotation method data acquisition using \w'
_diffrn_detector_area_resol_mean     10.3784
_diffrn_reflns_number     12474
_diffrn_reflns_av_R_equivalents     0.0436
_diffrn_reflns_av_sigmaI/netI     0.0209
_diffrn_reflns_theta_min     4.63
_diffrn_reflns_theta_max     66.98
_diffrn_reflns_theta_full     66.98
_diffrn_measured_fraction_theta_max     0.99
_diffrn_measured_fraction_theta_full     0.99
_diffrn_reflns_limit_h_min     -7
_diffrn_reflns_limit_h_max     7
_diffrn_reflns_limit_k_min     -13
_diffrn_reflns_limit_k_max     13
_diffrn_reflns_limit_l_min     -19
_diffrn_reflns_limit_l_max     20
_diffrn_reflns_reduction_process
;
Integration of the CCD images was done by program <i>CrysAlis PRO</i>
(Agilent, 2011). The same program was used for indexing of the
crystal shape and absorption correction.
;
_diffrn_standards_number     0
_diffrn_standards_interval_count     ?
_diffrn_standards_interval_time     ?
_diffrn_standards_decay_%     .
loop_
    _diffrn_standard_refln_index_h
    _diffrn_standard_refln_index_k
    _diffrn_standard_refln_index_l
    ? ? ?
_refine_special_details
;
The refinement was carried out against all reflections. The conventional
<i>R</i>-factor is always based on <i>F</i>. The goodness of fit as well as
the weighted <i>R</i>-factor are based on <i>F</i> and <i>F</i>^2^ for
refinement carried out on <i>F</i> and <i>F</i>^2^, respectively. The
threshold expression is used only for calculating <i>R</i>-factors <i>etc</i>.
and it is not relevant to the choice of reflections for refinement.
The program used for refinement, Jana2006, uses the weighting scheme based on
the experimental expectations, see _refine_ls_weighting_details, that does not
force <i>S</i> to be one. Therefore the values of <i>S</i> are usually larger
than the ones from the <i>SHELX</i> program.
;
_reflns_number_total     2320
_reflns_number_gt     1991
_reflns_threshold_expression     I>3\s(I)
_refine_ls_structure_factor_coef     Fsqd
_refine_ls_R_factor_all     0.0339
_refine_ls_R_factor_gt     0.0279
_refine_ls_wR_factor_gt     0.0644
_refine_ls_wR_factor_ref     0.0667
_refine_ls_goodness_of_fit_ref     1.65
_refine_ls_restrained_S_all     ?
_refine_ls_number_reflns     2320
_refine_ls_number_parameters     166
_refine_ls_number_restraints     1
_refine_ls_number_constraints     45
_refine_ls_hydrogen_treatment     mixed
_refine_ls_weighting_scheme     sigma
_refine_ls_weighting_details     'w=1/(\s^2^(I)+0.0004I^2^)'
_refine_ls_shift/su_max     0.0003
_refine_ls_shift/su_mean     0.0001
_refine_diff_density_max     0.27
_refine_diff_density_min     -0.37
_refine_ls_extinction_method     'none'
_refine_ls_extinction_coef     .
loop_
    _atom_type_symbol
    _atom_type_scat_Cromer_Mann_a1
    _atom_type_scat_Cromer_Mann_a2
    _atom_type_scat_Cromer_Mann_a3
    _atom_type_scat_Cromer_Mann_a4
    _atom_type_scat_Cromer_Mann_b1
    _atom_type_scat_Cromer_Mann_b2
    _atom_type_scat_Cromer_Mann_b3
    _atom_type_scat_Cromer_Mann_b4
    _atom_type_scat_Cromer_Mann_c
    _atom_type_scat_dispersion_real
    _atom_type_scat_dispersion_imag
    _atom_type_scat_source
    C 2.31 1.02 1.5886 0.865 20.843901 10.2075 0.5687 51.651199 0.2156 0.0181
                                                                          0.0091
                         'International Tables Vol C tables 4.2.6.8 and 6.1.1.4'
    H 0.493002 0.322912 0.140191 0.04081 10.5109 26.1257 3.14236 57.799702
                                                                        0.003038
                                                                          0.0000
                                                                          0.0000
                         'International Tables Vol C tables 4.2.6.8 and 6.1.1.4'
    Br 17.1789 5.2358 5.6377 3.9851 2.1723 16.579599 0.2609 41.4328 2.9557
                                                                         -0.6763
                                                                          1.2805
                         'International Tables Vol C tables 4.2.6.8 and 6.1.1.4'
    N 12.2126 3.1322 2.0125 1.1663 0.0057 9.8933 28.997499 0.5826 -11.529 0.0311
                                                                          0.0180
                         'International Tables Vol C tables 4.2.6.8 and 6.1.1.4'
    O 3.0485 2.2868 1.5463 0.867 13.2771 5.7011 0.3239 32.908901 0.2508 0.0492
                                                                          0.0322
                         'International Tables Vol C tables 4.2.6.8 and 6.1.1.4'
_computing_data_collection     '<i>CrysAlis PRO</i> (Agilent, 2011)'
_computing_cell_refinement     '<i>CrysAlis PRO</i> (Agilent, 2011)'
_computing_data_reduction     '<i>CrysAlis PRO</i> (Agilent, 2011)'
_computing_structure_solution     'SIR2002 (Burla <i>et al.</i>, 2003)'
_computing_structure_refinement
                                 'JANA2006 (Pet\<r\'i\<cek <i>et al.</i>, 2006)'
_computing_molecular_graphics     'DIAMOND (Brandenburg & Putz, 2005)'
_computing_publication_material
                                 'JANA2006 (Pet\<r\'i\<cek <i>et al.</i>, 2006)'
loop_
    _atom_site_type_symbol
    _atom_site_label
    _atom_site_fract_x
    _atom_site_fract_y
    _atom_site_fract_z
    _atom_site_U_iso_or_equiv
    _atom_site_adp_type
    _atom_site_calc_flag
    _atom_site_refinement_flags
    _atom_site_occupancy
    _atom_site_symmetry_multiplicity
    _atom_site_disorder_assembly
    _atom_site_disorder_group
    Br Br1 0.68807(4) 0.03813(2) 0.611307(17) 0.04255(10) Uani d . 1 4 . .
    O O1 1.0904(2) 0.70826(13) 0.18744(10) 0.0341(5) Uani d . 1 4 . .
    O O2 0.8114(2) 0.88161(13) 0.17128(9) 0.0283(5) Uani d . 1 4 . .
    N N1 0.8397(3) 0.43584(16) 0.39607(10) 0.0260(6) Uani d . 1 4 . .
    C C1 0.7469(3) 0.61449(19) 0.32641(12) 0.0268(6) Uani d . 1 4 . .
    C C2 0.9135(3) 0.61379(19) 0.28390(13) 0.0278(7) Uani d . 1 4 . .
    C C3 0.9362(3) 0.70156(18) 0.23240(13) 0.0260(6) Uani d . 1 4 . .
    C C4 0.7941(3) 0.79425(18) 0.22238(13) 0.0252(6) Uani d . 1 4 . .
    C C5 0.6294(3) 0.79520(19) 0.26391(13) 0.0292(7) Uani d . 1 4 . .
    C C6 0.6055(3) 0.70607(19) 0.31557(13) 0.0296(7) Uani d . 1 4 . .
    C C7 1.2114(4) 0.6054(2)   0.18148(15) 0.0342(8) Uani d . 1 4 . .
    C C8 0.7179(3) 0.52315(19) 0.38158(12) 0.0278(7) Uani d . 1 4 . .
    C C9 0.7943(3) 0.34873(18) 0.44886(12) 0.0263(6) Uani d . 1 4 . .
    C C10 0.9598(3) 0.29543(19) 0.49366(13) 0.0304(7) Uani d . 1 4 . .
    C C11 0.9292(4) 0.2049(2) 0.54324(13) 0.0326(7) Uani d . 1 4 . .
    C C12 0.7312(4) 0.16602(19) 0.54612(13) 0.0308(7) Uani d . 1 4 . .
    C C13 0.5637(3) 0.21731(19) 0.50239(13) 0.0312(7) Uani d . 1 4 . .
    C C14 0.5954(3) 0.30931(19) 0.45378(13) 0.0281(7) Uani d . 1 4 . .
    H H2 1.012127 0.551422 0.290947 0.0333 Uiso calc R 1 4 . .
    H H5 0.531306 0.857837 0.256922 0.035 Uiso calc R 1 4 . .
    H H6 0.490709 0.70739 0.344094 0.0355 Uiso calc R 1 4 . .
    H H7a 1.305933 0.618817 0.14521 0.0513 Uiso calc R 1 4 . .
    H H7b 1.286592 0.587401 0.230856 0.0513 Uiso calc R 1 4 . .
    H H7c 1.12292 0.541111 0.164378 0.0513 Uiso calc R 1 4 . .
    H H8 0.600817 0.52848 0.408718 0.0334 Uiso calc R 1 4 . .
    H H10 1.096928 0.321827 0.490106 0.0365 Uiso calc R 1 4 . .
    H H11 1.043401 0.169756 0.575023 0.0391 Uiso calc R. 1 4 . .
    H H13 0.42723 0.189582 0.505637 0.0374 Uiso calc R 1 4 . .
    H H14 0.480191 0.345928 0.423465 0.0337 Uiso calc R 1 4 . .
    H H2o 0.930(2) 0.882(2) 0.1576(16) 0.0424 Uiso d TD 1 4 . .
loop_
    _atom_site_aniso_label
    _atom_site_aniso_U_11
    _atom_site_aniso_U_22
    _atom_site_aniso_U_33
    _atom_site_aniso_U_12
    _atom_site_aniso_U_13
    _atom_site_aniso_U_23
    _atom_site_aniso_type_symbol
    Br1 0.04436(17) 0.03681(16) 0.05028(18) 0.00744(11) 0.02019(12) 0.01743(12)
                                                                              Br
    O1 0.0363(9) 0.0270(8) 0.0426(9) 0.0074(6) 0.0190(7) 0.0074(7) O
    O2 0.0264(8) 0.0245(8) 0.0347(9) 0.0004(6) 0.0066(6) 0.0055(6) O
    N1 0.0294(9) 0.0254(9) 0.0235(9) -0.0014(7) 0.0044(8) 0.0003(7) N
    C1 0.0314(11) 0.0256(11) 0.0237(11) 0.0006(9) 0.0050(9) -0.0045(9) C
    C2 0.0310(11) 0.0240(11) 0.0287(11) 0.0035(9) 0.0054(9) -0.0003(9) C
    C3 0.0275(10) 0.0251(11) 0.0261(11) -0.0003(8) 0.0063(9) -0.0029(9) C
    C4 0.0264(10) 0.0216(10) 0.0271(11) -0.0035(8) 0.0014(9) -0.0031(9) C
    C5 0.0294(11) 0.0259(11) 0.0327(12) 0.0030(9) 0.0062(9) -0.0012(9) C
    C6 0.0306(11) 0.0297(11) 0.0299(12) 0.0018(9) 0.0093(9) -0.0022(9) C
    C7 0.0317(12) 0.0276(12) 0.0459(14) 0.0044(9) 0.0146(11) 0.0005(10) C
    C8 0.0315(11) 0.0288(12) 0.0243(11) -0.0001(9) 0.0075(9) -0.0043(9) C
    C9 0.0321(11) 0.0237(11) 0.0237(11) 0.0004(8) 0.0066(9) -0.0037(9) C
    C10 0.0255(11) 0.0327(12) 0.0331(12) -0.0009(9) 0.0043(9) 0.0011(10) C
    C11 0.0317(12) 0.0339(13) 0.0317(12) 0.0057(9) 0.0025(10) 0.0053(10) C
    C12 0.0349(12) 0.0271(11) 0.0318(12) 0.0024(9) 0.0101(10) 0.0035(9) C
    C13 0.0276(11) 0.0321(12) 0.0356(13) -0.0005(9) 0.0108(10) -0.0005(10) C
    C14 0.0275(11) 0.0302(12) 0.0273(11) 0.0032(9) 0.0060(9) 0.0010(9) C
loop_
    _geom_bond_atom_site_label_1
    _geom_bond_atom_site_label_2
    _geom_bond_site_symmetry_1
    _geom_bond_site_symmetry_2
    _geom_bond_distance
    _geom_bond_publ_flag
    Br1 C12 . . 1.901(2) ?
    O1 C3 . . 1.368(3) ?
    O1 C7 . . 1.431(3) ?
    O2 C4 . . 1.358(3) ?
    O2 H2o . . 0.846(19) ?
    N1 C8 . . 1.283(3) ?
    N1 C9 . . 1.419(3) ?
    C1 C2 . . 1.406(3) ?
    C1 C6 . . 1.396(3) ?
    C1 C8 . . 1.454(3) ?
    C2 C3 . . 1.372(3) ?
    C2 H2 . . 0.96 ?
    C3 C4 . . 1.407(3) ?
    C4 C5 . . 1.384(3) ?
    C5 C6 . . 1.387(3) ?
    C5 H5 . . 0.96 ?
    C6 H6 . . 0.96 ?
    C7 H7a . . 0.96 ?
    C7 H7b . . 0.96 ?
    C7 H7c . . 0.96 ?
    C8 H8 . . 0.96 ?
    C9 C10 . . 1.393(3) ?
    C9 C14 . . 1.396(3) ?
    C10 C11 . . 1.385(3) ?
    C10 H10 . . 0.96 ?
    C11 C12 . . 1.382(3) ?
    C11 H11 . . 0.96 ?
    C12 C13 . . 1.384(3) ?
    C13 C14 . . 1.388(3) ?
    C13 H13 . . 0.96 ?
    C14 H14 . . 0.96 ?
loop_
    _geom_angle_atom_site_label_1
    _geom_angle_atom_site_label_2
    _geom_angle_atom_site_label_3
    _geom_angle_site_symmetry_1
    _geom_angle_site_symmetry_2
    _geom_angle_site_symmetry_3
    _geom_angle
    _geom_angle_publ_flag
    C3 O1 C7 . . . 117.28(17) ?
    C4 O2 H2o . . . 111.1(19) ?
    C8 N1 C9 . . . 119.6(2) ?
    C2 C1 C6 . . . 118.9(2) ?
    C2 C1 C8 . . . 122.1(2) ?
    C6 C1 C8 . . . 119.0(2) ?
    C1 C2 C3 . . . 120.5(2) ?
    C1 C2 H2 . . . 119.7453 ?
    C3 C2 H2 . . . 119.747 ?
    O1 C3 C2 . . . 125.18(19) ?
    O1 C3 C4 . . . 114.60(19) ?
    C2 C3 C4 . . . 120.2(2) ?
    O2 C4 C3 . . . 121.5(2) ?
    O2 C4 C5 . . . 118.94(19) ?
    C3 C4 C5 . . . 119.5(2) ?
    C4 C5 C6 . . . 120.3(2) ?
    C4 C5 H5 . . . 119.8487 ?
    C6 C5 H5 . . . 119.849 ?
    C1 C6 C5 . . . 120.5(2) ?
    C1 C6 H6 . . . 119.7435 ?
    C5 C6 H6 . . . 119.7433 ?
    O1 C7 H7a . . . 109.4713 ?
    O1 C7 H7b . . . 109.4714 ?
    O1 C7 H7c . . . 109.4714 ?
    H7a C7 H7b . . . 109.4709 ?
    H7a C7 H7c . . . 109.4715 ?
    H7b C7 H7c . . . 109.4709 ?
    N1 C8 C1 . . . 123.8(2) ?
    N1 C8 H8 . . . 118.1105 ?
    C1 C8 H8 . . . 118.1102 ?
    N1 C9 C10 . . . 117.3(2) ?
    N1 C9 C14 . . . 123.25(18) ?
    C10 C9 C14 . . . 119.3(2) ?
    C9 C10 C11 . . . 120.9(2) ?
    C9 C10 H10 . . . 119.5592 ?
    C11 C10 H10 . . . 119.5589 ?
    C10 C11 C12 . . . 118.7(2) ?
    C10 C11 H11 . . . 120.6272 ?
    C12 C11 H11 . . . 120.6256 ?
    Br1 C12 C11 . . . 119.14(17) ?
    Br1 C12 C13 . . . 119.19(18) ?
    C11 C12 C13 . . . 121.7(2) ?
    C12 C13 C14 . . . 119.2(2) ?
    C12 C13 H13 . . . 120.3851 ?
    C14 C13 H13 . . . 120.3861 ?
    C9 C14 C13 . . . 120.15(19) ?
    C9 C14 H14 . . . 119.9259 ?
    C13 C14 H14 . . . 119.925 ?
loop_
    _geom_torsion_atom_site_label_1
    _geom_torsion_atom_site_label_2
    _geom_torsion_atom_site_label_3
    _geom_torsion_atom_site_label_4
    _geom_torsion_site_symmetry_1
    _geom_torsion_site_symmetry_2
    _geom_torsion_site_symmetry_3
    _geom_torsion_site_symmetry_4
    _geom_torsion
    _geom_torsion_publ_flag
    C2 C3 O1 C7 . . . . 13.8(3) ?
loop_
    _geom_hbond_atom_site_label_D
    _geom_hbond_atom_site_label_H
    _geom_hbond_atom_site_label_A
    _geom_hbond_site_symmetry_D
    _geom_hbond_site_symmetry_H
    _geom_hbond_site_symmetry_A
    _geom_hbond_distance_DH
    _geom_hbond_distance_HA
    _geom_hbond_distance_DA
    _geom_hbond_angle_DHA
    _geom_hbond_publ_flag
    C2 H2 O2 . . 2_745 0.96 2.31 3.247(3) 164.59 y
    C14 H14 O2 . . 2_645 0.96 2.40 3.325(3) 162.75 y
    O2 H2o N1 . . 2_755 0.846(19) 1.98(2) 2.787(2) 158(3) y
