# Supplementary material for: (E)-4-[(4-Bromo­phen­yl)imino­meth­yl]-2-meth­oxy­phenol
Source: Acta Crystallogr Sect E Struct Rep Online. 2012 Jul 18;68(Pt 8):o2466. doi: 10.1107/S1600536812031704 (PMC3414922; doi:10.1107/S1600536812031704)
Supplement: Supplementary file 2 [file e-68-o2466-Isup2.hkl]

#
# h,k,l, Fc-squared, Fo-squared, sigma(Fo-squared) and status flag
#
data_I
_shelx_title                             '   '
_shelx_refln_list_code                   4
_shelx_F_calc_maximum                    200.79
_exptl_crystal_F_000                     616
_reflns_d_resolution_high                0.8376

loop_
 _symmetry_equiv_pos_as_xyz
 'x, y, z'
 '-x, y+1/2, -z+1/2'
 '-x, -y, -z'
 'x, -y+1/2, z+1/2'

_cell_length_a                           6.5692(3)
_cell_length_b                           11.4323(4)
_cell_length_c                           17.5552(9)
_cell_angle_alpha                        90
_cell_angle_beta                         97.798(4)
_cell_angle_gamma                        90

_shelx_F_squared_multiplier              1.000

loop_
 _refln_index_h
 _refln_index_k
 _refln_index_l
 _refln_F_squared_calc
 _refln_F_squared_meas
 _refln_F_squared_sigma
 _refln_observed_status
   1   0   0   304.15   320.39  14.13 o
   2   0   0 10915.20 10867.40 104.48 o
   3   0   0  3287.88  3261.47 122.67 o
   4   0   0     8.64     2.06   5.97 <
   5   0   0   793.46   802.10  20.12 o
   6   0   0     2.63    10.20   5.38 <
   7   0   0     9.09     4.34   6.41 <
   1   1   0  1079.88  1063.80  18.09 o
   2   1   0     6.54    16.64   6.11 <
   3   1   0    47.74    58.29   8.08 o
   4   1   0   492.30   497.51  12.22 o
   5   1   0   148.09   141.72   7.09 o
   6   1   0   266.56   287.98   9.59 o
   7   1   0    55.70    58.28   5.49 o
   0   2   0   411.47   438.09  14.98 o
   1   2   0  1938.88  1777.89  26.08 o
   2   2   0 14514.30 14423.20 119.10 o
   3   2   0  2792.30  2550.79  43.56 o
   4   2   0   199.75   272.75  10.21 o
   5   2   0  2378.16  2552.74  31.00 o
   6   2   0  1718.46  1783.47  30.29 o
   7   2   0   417.95   391.52  12.43 o
   1   3   0  4183.88  3881.55  44.43 o
   2   3   0  3252.11  3245.58  51.84 o
   3   3   0  1903.14  1924.72  31.79 o
   4   3   0   470.71   452.48  13.26 o
   5   3   0   904.82   940.04  21.60 o
   6   3   0    47.16    44.21   6.55 o
   7   3   0   239.13   240.76  10.95 o
   0   4   0  1616.50  1505.81  43.53 o
   1   4   0  1750.91  1627.87  33.08 o
   2   4   0   182.44   244.34  17.31 o
   3   4   0  4476.40  4578.24  40.49 o
   4   4   0   331.42   334.61  11.93 o
   5   4   0   900.19   940.84  23.25 o
   6   4   0   105.68    99.30   7.78 o
   7   4   0    91.17    98.01   7.88 o
   1   5   0  5707.65  5312.45  66.02 o
   2   5   0   504.17   429.46  16.28 o
   3   5   0    13.87     5.35   3.41 <
   4   5   0  1923.99  1831.43  31.38 o
   5   5   0   273.40   255.04  11.39 o
   6   5   0   537.29   544.55  16.83 o
   7   5   0   477.89   454.07  18.49 o
   0   6   0   472.20   486.63  22.45 o
   1   6   0   281.14   255.69  16.42 o
   2   6   0    19.94    14.92   4.40 o
   3   6   0   597.49   611.15  14.54 o
   4   6   0     6.34     7.21   4.06 <
   5   6   0    27.35    29.57   7.60 o
   6   6   0     2.82     5.11   6.43 <
   1   7   0  6255.00  6356.21  38.97 o
   2   7   0   599.83   578.01  15.38 o
   3   7   0   242.15   215.79   9.39 o
   4   7   0  1776.05  1792.38  23.31 o
   5   7   0    69.02    76.31   9.61 o
   6   7   0   286.68   313.48  18.88 o
   0   8   0  1753.35  1827.71  30.96 o
   1   8   0    15.76    17.59   4.11 o
   2   8   0    37.37    39.66   6.16 o
   3   8   0   506.95   543.65  13.91 o
   4   8   0    93.28    77.37   6.50 o
   5   8   0    61.45    48.91   7.34 o
   6   8   0     1.58     3.52   5.17 <
   1   9   0  1002.59   981.53  20.00 o
   2   9   0  1368.87  1471.21  27.74 o
   3   9   0   292.85   279.55  10.94 o
   4   9   0   456.27   478.23  12.25 o
   5   9   0   267.17   244.17  10.34 o
   0  10   0   112.67   155.01  14.15 o
   1  10   0   385.62   428.72  13.45 o
   2  10   0  1073.29  1098.23  21.84 o
   3  10   0   237.88   254.37  10.25 o
   4  10   0   105.14    91.40   6.16 o
   5  10   0   408.60   339.23  15.73 o
   1  11   0   148.08   140.04  10.89 o
   2  11   0   208.99   229.32  10.70 o
   3  11   0   139.23   142.71   7.32 o
   4  11   0   343.43   352.65  15.42 o
   0  12   0  4116.11  4018.67 101.14 o
   1  12   0     2.38     6.36   5.05 <
   2  12   0   139.85   119.04   8.50 o
   3  12   0   458.93   466.02  15.80 o
   1  13   0     5.46     4.85   8.59 <
   2  13   0    96.85    85.43  14.97 o
  -7   1   1    11.74    10.23   4.49 <
  -6   1   1  1635.56  1758.31  23.37 o
  -5   1   1  1420.15  1508.79  19.13 o
  -4   1   1  3122.89  3189.80  30.16 o
  -3   1   1  7592.08  7606.63  88.02 o
  -2   1   1   262.39   248.71  16.10 o
  -1   1   1 15699.80 15399.80 118.99 o
   0   1   1  1670.79  1686.24  20.96 o
   1   1   1  1339.74  1307.40  17.25 o
   2   1   1  7444.04  7135.38  94.18 o
   3   1   1  2974.64  3054.35  50.60 o
   4   1   1  3186.05  3352.31  31.07 o
   5   1   1  1974.45  1975.54  23.70 o
   6   1   1   124.00   130.43   6.95 o
   7   1   1   138.47   177.06   9.72 o
  -7   2   1    86.54    86.08   6.58 o
  -6   2   1    87.07    86.51   7.68 o
  -5   2   1    95.21   102.75   6.40 o
  -4   2   1   843.97   891.49  14.03 o
  -3   2   1   501.34   573.60  19.42 o
  -2   2   1  3683.53  3834.72  61.78 o
  -1   2   1  1131.15  1059.96  30.18 o
   0   2   1   308.72   325.43   9.66 o
   1   2   1 10085.80  9717.72  52.57 o
   2   2   1   248.15   258.43  18.24 o
   3   2   1   537.79   506.93  16.99 o
   4   2   1  1025.76  1050.96  21.07 o
   5   2   1     0.31    -3.28   4.89 <
   6   2   1  1532.35  1652.42  27.48 o
   7   2   1    12.09    12.87   3.87 o
  -7   3   1   293.26   262.84  12.53 o
  -6   3   1   870.86   923.75  20.75 o
  -5   3   1   215.05   211.09  13.19 o
  -4   3   1   517.84   489.20   9.70 o
  -3   3   1  3637.29  3509.77  41.74 o
  -2   3   1    96.82    93.95  11.62 o
  -1   3   1  9914.25  9174.75  83.96 o
   0   3   1  3821.79  3665.38  37.08 o
   1   3   1  2285.15  2125.34  27.03 o
   2   3   1  2960.44  2853.20  41.19 o
   3   3   1    40.58    25.40   5.83 o
   4   3   1   167.31   162.40   9.14 o
   5   3   1   489.56   512.53  14.53 o
   6   3   1    90.91    76.33   7.45 o
   7   3   1   179.12   190.71   8.40 o
  -7   4   1   474.51   457.11  15.88 o
  -6   4   1    16.82    15.72   5.14 o
  -5   4   1  1447.04  1442.91  25.07 o
  -4   4   1   553.33   501.94  10.76 o
  -3   4   1    14.94    12.15   3.92 o
  -2   4   1  3333.01  3231.30  65.18 o
  -1   4   1  2801.49  2645.04  50.65 o
   0   4   1  2067.84  2006.55  30.79 o
   1   4   1  1996.58  1833.28  28.78 o
   2   4   1  2188.76  2498.91  42.22 o
   3   4   1  2743.94  2637.93  27.26 o
   4   4   1  2054.29  1994.36  27.55 o
   5   4   1   542.36   573.31  17.33 o
   6   4   1   175.61   184.77   9.72 o
   7   4   1    23.40    11.51   3.98 <
  -7   5   1   152.15   161.61  11.82 o
  -6   5   1     9.17    16.75   6.49 <
  -5   5   1   315.68   314.39  13.81 o
  -4   5   1    65.84    57.84   5.35 o
  -3   5   1   251.52   230.77   8.55 o
  -2   5   1    89.84   103.28  10.52 o
  -1   5   1   188.99   137.40  14.73 o
   0   5   1  1660.56  1585.34  30.76 o
   1   5   1   542.54   497.08  17.52 o
   2   5   1  1527.29  1594.30  31.36 o
   3   5   1    38.66    32.75   4.14 o
   4   5   1     7.01     6.27   5.00 <
   5   5   1   416.46   415.79  13.90 o
   6   5   1    28.47    32.07   5.22 o
   7   5   1    96.37    96.14   8.94 o
  -7   6   1   155.01   145.38   7.95 o
  -6   6   1    87.57    89.96  10.52 o
  -5   6   1   469.41   496.40  23.01 o
  -4   6   1  2191.17  2116.78  23.72 o
  -3   6   1   546.50   554.30  12.96 o
  -2   6   1  8705.60  9286.40  66.78 o
  -1   6   1   478.27   456.70  18.75 o
   0   6   1  2078.88  2145.97  35.30 o
   1   6   1  6184.06  5992.56  54.53 o
   2   6   1    50.10    60.91   4.94 o
   3   6   1  2005.97  1946.90  22.91 o
   4   6   1  1143.68  1141.65  25.02 o
   5   6   1   103.75   112.94   7.83 o
   6   6   1  1022.02  1054.14  29.12 o
  -6   7   1    17.25    21.02   6.00 o
  -5   7   1    51.78    44.98   9.41 o
  -4   7   1    48.18    44.51   5.65 o
  -3   7   1    43.38    48.94   5.67 o
  -2   7   1     1.16     1.68   5.97 <
  -1   7   1    18.60    24.34   3.47 o
   0   7   1   200.97   193.36   6.46 o
   1   7   1    21.67    24.60   4.45 o
   2   7   1    61.04    61.96   6.18 o
   3   7   1     1.39     7.78   4.11 <
   4   7   1    17.84     9.24   4.81 <
   5   7   1    44.66    41.47   8.17 o
   6   7   1    93.38    72.54   7.87 o
  -6   8   1   229.74   196.80  13.00 o
  -5   8   1  1045.69  1054.15  18.91 o
  -4   8   1  1429.21  1556.20  20.83 o
  -3   8   1    16.83    14.37   5.25 <
  -2   8   1  2603.05  2659.62  34.38 o
  -1   8   1   832.07   793.47  16.60 o
   0   8   1  2499.97  2480.26  23.99 o
   1   8   1  1239.24  1224.67  19.23 o
   2   8   1   399.30   411.02  14.60 o
   3   8   1  1839.29  1796.19  26.97 o
   4   8   1  1623.80  1694.93  24.19 o
   5   8   1   135.13   115.82  11.63 o
   6   8   1   227.70   231.13  13.94 o
  -5   9   1    26.72    14.43   3.90 o
  -4   9   1   178.20   146.82   7.53 o
  -3   9   1  1462.76  1506.18  25.44 o
  -2   9   1   436.86   399.29  15.27 o
  -1   9   1  1471.18  1468.31  24.21 o
   0   9   1   301.44   284.66  10.63 o
   1   9   1   686.97   687.84  15.87 o
   2   9   1   525.20   540.07  16.77 o
   3   9   1    53.39    54.86   6.10 o
   4   9   1    64.71    64.62   5.49 o
   5   9   1   525.41   465.86  15.54 o
  -5  10   1    33.10    37.44   6.48 o
  -4  10   1    36.71    35.32   5.38 o
  -3  10   1   109.06   109.80   8.18 o
  -2  10   1   597.31   666.84  20.36 o
  -1  10   1   564.73   594.42  14.15 o
   0  10   1    33.37    22.32   6.68 o
   1  10   1  1994.38  2121.47  30.45 o
   2  10   1    24.09    27.01   6.37 o
   3  10   1    93.26   100.53   7.33 o
   4  10   1    89.26   108.99   7.20 o
   5  10   1    43.63    30.11   5.82 o
  -4  11   1   232.23   222.31   8.71 o
  -3  11   1   953.12   952.56  16.43 o
  -2  11   1    32.11    37.38   6.80 o
  -1  11   1  1126.03  1215.67  29.86 o
   0  11   1   535.66   552.70  17.97 o
   1  11   1    20.01    25.36   7.16 o
   2  11   1   456.06   482.65  14.66 o
   3  11   1    74.78    62.16   6.28 o
   4  11   1   104.81    90.55   8.42 o
  -3  12   1    13.20     6.73   5.40 <
  -2  12   1    43.63    44.96   6.76 o
  -1  12   1    70.51    68.37   9.73 o
   0  12   1    62.22    40.94  10.00 o
   1  12   1   569.15   601.82  19.94 o
   2  12   1     3.51    -5.09   5.80 <
   3  12   1   206.13   193.25  12.36 o
  -2  13   1     1.63   -10.99   8.98 <
  -1  13   1   178.29   192.20  22.19 o
   0  13   1   195.49   153.99  13.28 o
   1  13   1    75.39    54.39  10.47 o
   2  13   1   633.92   477.04  31.02 o
  -7   0   2   202.48   210.81  15.59 o
  -6   0   2   909.26  1000.70  24.41 o
  -5   0   2   165.29   155.20   9.65 o
  -4   0   2  2798.87  2656.57  39.75 o
  -3   0   2  4749.18  4626.92  68.12 o
  -2   0   2  7132.71  7264.04  63.20 o
  -1   0   2  6309.81  6427.75  70.10 o
   0   0   2   360.99   365.87  18.18 o
   1   0   2    43.00    46.89  11.24 o
   2   0   2  2586.26  2552.69  90.39 o
   3   0   2   397.14   422.33  28.36 o
   4   0   2  5205.64  5306.83  65.83 o
   5   0   2   532.27   536.52  19.50 o
   6   0   2   255.92   272.29  13.95 o
   7   0   2  2185.32  2341.98  45.84 o
  -7   1   2   113.92   128.37   9.03 o
  -6   1   2   299.23   302.53  10.30 o
  -5   1   2    12.93    11.85   4.08 <
  -4   1   2     2.55     5.19   3.43 <
  -3   1   2  5971.66  6192.31  72.15 o
  -2   1   2   386.59   364.33  15.72 o
  -1   1   2  3952.28  4250.87  44.68 o
   0   1   2     5.35    10.35   4.35 <
   1   1   2 21311.70 20699.90  86.55 o
   2   1   2    41.26    40.26   9.71 o
   3   1   2   456.78   450.50  17.92 o
   4   1   2   145.43   138.94   7.24 o
   5   1   2  1363.26  1417.15  21.75 o
   6   1   2   387.47   427.72  12.19 o
   7   1   2    26.10    24.30   4.78 o
  -7   2   2   526.61   493.90  14.81 o
  -6   2   2   608.18   681.87  16.14 o
  -5   2   2   107.92   102.29   7.05 o
  -4   2   2  5268.89  5251.90  33.67 o
  -3   2   2   146.05   121.30   8.66 o
  -2   2   2  2516.77  2711.47  62.89 o
  -1   2   2  5117.29  5031.65  54.33 o
   0   2   2   126.33   128.81   8.01 o
   1   2   2  3817.96  3476.55  37.27 o
   2   2   2  9909.37  9592.14  65.78 o
   3   2   2    49.18    49.43   8.54 o
   4   2   2  1169.19  1188.21  21.26 o
   5   2   2   603.59   609.47  17.32 o
   6   2   2    35.52    43.99   6.36 o
   7   2   2    24.86    28.86   4.45 o
  -7   3   2    75.06    78.49   7.46 o
  -6   3   2   182.28   190.36  10.29 o
  -5   3   2  3451.51  3530.66  34.53 o
  -4   3   2   399.50   369.34   8.75 o
  -3   3   2  2665.77  2502.20  34.30 o
  -2   3   2    26.06     7.16   8.07 <
  -1   3   2  1033.04  1026.65  21.03 o
   0   3   2  2294.33  2231.60  32.25 o
   1   3   2   555.91   528.26  14.59 o
   2   3   2  2902.51  2920.68  43.40 o
   3   3   2  7164.27  6874.84  64.78 o
   4   3   2     0.70     2.54   4.96 <
   5   3   2  1023.76  1118.18  21.18 o
   6   3   2   190.44   190.04  10.08 o
   7   3   2    85.15    96.77   6.50 o
  -7   4   2    79.20    78.98   7.65 o
  -6   4   2    54.06    51.34   8.39 o
  -5   4   2     0.81     3.52   5.03 <
  -4   4   2   780.26   744.75  12.35 o
  -3   4   2   485.22   497.70  12.72 o
  -2   4   2   847.11   822.78  29.60 o
  -1   4   2  1734.56  1716.75  35.70 o
   0   4   2  1057.88   997.65  24.75 o
   1   4   2  1998.36  1941.65  30.72 o
   2   4   2   946.78   892.98  19.94 o
   3   4   2   273.08   266.98   8.75 o
   4   4   2  1234.88  1244.14  22.05 o
   5   4   2    77.77    81.40   8.04 o
   6   4   2    44.67    48.27   6.11 o
   7   4   2   111.85   113.57   9.03 o
  -7   5   2   143.41   119.34   8.27 o
  -6   5   2   226.26   243.36  17.01 o
  -5   5   2  1209.83  1211.02  22.05 o
  -4   5   2   197.80   188.51   7.72 o
  -3   5   2  4610.17  4866.23  38.04 o
  -2   5   2  5296.85  5340.94  64.59 o
  -1   5   2  2504.41  2688.50  49.58 o
   0   5   2  7331.25  7071.30  77.56 o
   1   5   2  1046.80  1046.10  22.57 o
   2   5   2  1311.42  1250.98  25.48 o
   3   5   2  2181.57  1973.04  22.35 o
   4   5   2     1.93    -3.23   5.08 <
   5   5   2   444.46   463.16  14.58 o
   6   5   2   364.78   383.63  12.53 o
   7   5   2     1.74    -0.37   3.60 <
  -7   6   2    20.94     9.06   4.52 <
  -6   6   2     1.17     4.48   5.56 <
  -5   6   2    52.15    40.45   7.95 o
  -4   6   2     0.19     4.05   3.93 <
  -3   6   2    13.10    11.45   4.14 <
  -2   6   2   402.08   476.09  18.28 o
  -1   6   2   129.53   109.34   9.70 o
   0   6   2  1129.09  1237.22  30.27 o
   1   6   2   284.21   269.28  12.07 o
   2   6   2   214.91   239.41   9.61 o
   3   6   2     0.09    -1.96   3.85 <
   4   6   2    79.44    62.16   6.04 o
   5   6   2    37.33    36.72   5.47 o
   6   6   2    25.76    24.00   5.64 o
  -6   7   2   691.62   708.65  19.02 o
  -5   7   2   785.99   824.24  18.64 o
  -4   7   2   130.86   119.11   8.21 o
  -3   7   2  1899.35  1945.55  27.90 o
  -2   7   2  5422.10  5543.52  46.19 o
  -1   7   2    53.33    55.64   4.39 o
   0   7   2  5951.28  5977.72  35.81 o
   1   7   2  2172.28  2233.11  23.85 o
   2   7   2  1299.54  1286.89  22.84 o
   3   7   2  2236.47  2342.93  25.87 o
   4   7   2     0.33    -0.07   5.53 <
   5   7   2   631.95   664.98  21.84 o
   6   7   2   197.95   198.52  14.68 o
  -6   8   2    56.45    35.61   4.98 o
  -5   8   2   146.61   149.97   9.39 o
  -4   8   2   432.47   460.65  12.69 o
  -3   8   2   311.34   299.03  11.98 o
  -2   8   2   157.68   150.33   8.72 o
  -1   8   2    89.55    95.59   5.98 o
   0   8   2   234.37   240.93   7.92 o
   1   8   2   401.03   386.12  11.91 o
   2   8   2   317.08   305.13  11.66 o
   3   8   2   659.07   665.96  15.51 o
   4   8   2   724.50   691.17  17.16 o
   5   8   2   115.62   112.09  11.21 o
   6   8   2   176.67   128.43  10.49 o
  -5   9   2   939.26   904.22  18.11 o
  -4   9   2     3.81     9.83   5.13 <
  -3   9   2   240.19   269.80  11.59 o
  -2   9   2   715.08   705.22  19.65 o
  -1   9   2   160.46   183.06   9.49 o
   0   9   2  2577.45  2599.55  27.57 o
   1   9   2   147.64   148.71   8.80 o
   2   9   2   842.32   844.88  16.19 o
   3   9   2  2306.09  2365.63  26.02 o
   4   9   2     7.34    13.84   5.31 <
   5   9   2   251.64   250.17  11.43 o
  -5  10   2     0.35    -9.10   5.72 <
  -4  10   2   716.17   726.21  15.79 o
  -3  10   2    18.08    20.22   5.70 o
  -2  10   2    87.48    95.79   8.75 o
  -1  10   2   757.18   764.23  17.22 o
   0  10   2   775.70   798.46  20.72 o
   1  10   2  1340.18  1474.47  31.95 o
   2  10   2  2020.22  2083.71  28.97 o
   3  10   2   140.91   120.57   7.38 o
   4  10   2   513.21   557.73  14.44 o
   5  10   2     7.37    14.01   5.08 <
  -4  11   2     2.29    -2.18   4.26 <
  -3  11   2  1062.70  1077.48  18.61 o
  -2  11   2   264.46   270.66  13.71 o
  -1  11   2    10.80     9.23   8.23 <
   0  11   2   454.43   454.65  17.91 o
   1  11   2   711.90   738.17  22.91 o
   2  11   2    41.71    37.80   5.50 o
   3  11   2     2.79     1.61   4.98 <
   4  11   2   101.33   117.75   9.19 o
  -3  12   2   342.58   295.00  12.92 o
  -2  12   2   410.41   451.33  15.52 o
  -1  12   2   836.67   867.14  23.37 o
   0  12   2   216.44   199.28  13.93 o
   1  12   2   336.99   303.42  14.73 o
   2  12   2    13.59     9.03   5.24 <
   3  12   2    45.81    32.67   6.64 o
  -2  13   2    27.39    23.56  10.73 <
  -1  13   2     4.54     2.21  11.32 <
   0  13   2    73.52    67.25  14.53 o
   1  13   2   107.13    86.83  10.32 o
   2  13   2     8.48     7.04   8.94 <
  -7   1   3   525.64   548.96  14.56 o
  -6   1   3    74.65    87.15   6.27 o
  -5   1   3  1771.12  1730.84  20.66 o
  -4   1   3  1604.24  1474.94  20.46 o
  -3   1   3     0.42     0.51   7.08 <
  -2   1   3  5891.69  5907.28  92.12 o
  -1   1   3 17063.80 17370.90 108.56 o
   0   1   3   219.39   183.39  10.10 o
   1   1   3 26928.20 25559.50 136.58 o
   2   1   3  1871.26  1887.37  57.13 o
   3   1   3  6168.12  6059.07  69.38 o
   4   1   3  1574.96  1620.90  24.49 o
   5   1   3     0.32     7.19   5.76 <
   6   1   3   812.16   906.66  17.05 o
   7   1   3   324.08   359.40  13.09 o
  -7   2   3     2.30     5.64   4.40 <
  -6   2   3    98.77    92.56   7.60 o
  -5   2   3   642.63   658.21  13.09 o
  -4   2   3     5.14     2.82   3.24 <
  -3   2   3  1502.96  1537.06  28.45 o
  -2   2   3  1453.04  1490.27  51.21 o
  -1   2   3  6231.99  6171.99  60.34 o
   0   2   3 15824.20 15327.10 100.35 o
   1   2   3 15035.30 15159.90 100.07 o
   2   2   3   138.24   125.51  11.05 o
   3   2   3     1.80    -2.69   5.92 <
   4   2   3     0.61     3.01   3.95 <
   5   2   3   226.79   237.27  10.54 o
   6   2   3    49.18    43.09   5.13 o
   7   2   3    30.31    28.90   4.90 o
  -7   3   3   616.61   575.93  18.63 o
  -6   3   3   334.38   361.23  16.90 o
  -5   3   3   624.91   607.41  14.82 o
  -4   3   3  3422.29  3378.21  28.55 o
  -3   3   3     1.16     3.56   5.20 <
  -2   3   3  5422.73  5339.77  77.78 o
  -1   3   3     4.61     4.21  11.82 <
   0   3   3  1904.57  1831.62  31.92 o
   1   3   3  5092.61  4909.01  49.68 o
   2   3   3     1.75    -0.05   8.59 <
   3   3   3   517.82   419.94  13.40 o
   4   3   3  1993.25  2011.99  28.48 o
   5   3   3     2.62    -1.24   4.31 <
   6   3   3   714.23   798.21  18.82 o
   7   3   3   106.76    98.13   6.19 o
  -7   4   3     5.43     7.82   4.46 <
  -6   4   3  2816.20  2980.21  55.90 o
  -5   4   3   432.34   425.55  12.18 o
  -4   4   3  1079.28  1010.89  16.69 o
  -3   4   3  4043.67  4251.15  35.79 o
  -2   4   3   900.51   961.84  27.46 o
  -1   4   3  4792.41  4909.57  78.40 o
   0   4   3  1985.66  1894.73  35.89 o
   1   4   3    37.23    43.51   8.02 o
   2   4   3  7152.54  7298.25  57.26 o
   3   4   3    22.65    26.40   4.95 o
   4   4   3   437.24   447.81  13.94 o
   5   4   3   245.43   253.80  10.77 o
   6   4   3    90.54    92.31   7.23 o
   7   4   3   165.04   170.15  10.96 o
  -7   5   3    12.92    10.13   4.07 <
  -6   5   3     0.17    -4.64   6.45 <
  -5   5   3   249.84   251.77  13.78 o
  -4   5   3   254.73   234.92   8.38 o
  -3   5   3    98.73    90.51   6.01 o
  -2   5   3   720.47   676.27  25.24 o
  -1   5   3  8577.89  9295.93 123.08 o
   0   5   3  1090.84  1071.69  26.67 o
   1   5   3   243.86   233.45  10.78 o
   2   5   3   743.72   738.06  16.95 o
   3   5   3    50.89    43.28   4.44 o
   4   5   3   766.25   779.09  17.63 o
   5   5   3    35.82    28.79   5.31 o
   6   5   3    32.37    34.98   5.10 o
  -7   6   3    42.56    41.43   4.77 o
  -6   6   3   653.04   677.92  20.76 o
  -5   6   3   664.30   659.72  21.03 o
  -4   6   3  2279.00  2311.08  30.21 o
  -3   6   3  1814.22  1819.83  25.23 o
  -2   6   3   388.88   475.51  14.40 o
  -1   6   3   687.70   601.58  14.58 o
   0   6   3  4612.50  4547.06  60.21 o
   1   6   3    49.78    43.36   5.37 o
   2   6   3  2596.95  2530.17  24.87 o
   3   6   3  2047.46  2011.22  23.87 o
   4   6   3   803.66   779.03  18.00 o
   5   6   3  1343.34  1354.36  21.36 o
   6   6   3     1.01     5.95   4.63 <
  -6   7   3     3.08     0.40   4.80 <
  -5   7   3   359.31   401.78  12.20 o
  -4   7   3    10.30    23.82   5.38 o
  -3   7   3   442.07   454.58  12.93 o
  -2   7   3     0.11     0.06   4.06 <
  -1   7   3  1209.11  1295.70  17.90 o
   0   7   3   259.49   246.22   7.84 o
   1   7   3    23.58    24.10   3.62 o
   2   7   3   174.35   153.37   8.16 o
   3   7   3    22.24    18.32   5.17 o
   4   7   3    46.85    52.07   7.13 o
   5   7   3    67.91    62.72   5.79 o
   6   7   3     2.17    -6.09   6.20 <
  -6   8   3  1178.75  1013.45  19.39 o
  -5   8   3    26.66    19.08   5.13 o
  -4   8   3   149.93   174.88   8.42 o
  -3   8   3  1447.50  1491.17  25.60 o
  -2   8   3   243.05   244.26  11.23 o
  -1   8   3  1397.55  1411.80  21.57 o
   0   8   3  1905.80  1854.91  22.37 o
   1   8   3   367.02   366.32  12.90 o
   2   8   3  4708.91  4797.34  44.64 o
   3   8   3   463.34   505.20  15.05 o
   4   8   3   271.21   278.54  13.98 o
   5   8   3   207.99   238.29  11.74 o
   6   8   3    39.12    33.96   5.99 o
  -5   9   3    11.22    21.34   5.77 o
  -4   9   3   298.24   271.08   9.12 o
  -3   9   3    16.56    16.93   5.72 <
  -2   9   3   523.46   517.77  16.36 o
  -1   9   3   163.12   157.69   9.75 o
   0   9   3   858.76   858.85  16.32 o
   1   9   3  1514.64  1608.92  25.57 o
   2   9   3    64.26    58.92   6.04 o
   3   9   3   198.61   182.53   9.42 o
   4   9   3   121.31   122.94   9.56 o
   5   9   3     1.97     7.30   5.02 <
  -5  10   3   169.75   123.18   9.71 o
  -4  10   3   216.82   220.96   8.67 o
  -3  10   3  1180.98  1198.20  22.47 o
  -2  10   3    99.20    71.81   8.68 o
  -1  10   3  1289.57  1311.26  24.46 o
   0  10   3   285.27   281.42  14.16 o
   1  10   3   612.89   661.16  19.39 o
   2  10   3     2.12    -1.51   4.23 <
   3  10   3    79.50    87.67   7.54 o
   4  10   3    23.21    50.44   5.84 o
   5  10   3   252.59   234.04  18.84 o
  -4  11   3   369.50   371.82  13.47 o
  -3  11   3    27.64    42.20   6.09 o
  -2  11   3   557.54   611.93  17.08 o
  -1  11   3   475.49   472.54  14.25 o
   0  11   3   109.79   101.96   9.86 o
   1  11   3   689.00   709.01  22.41 o
   2  11   3     9.28    -1.70   5.36 <
   3  11   3   478.73   453.45  15.14 o
   4  11   3   178.65   197.60  10.71 o
  -3  12   3   124.71   126.80  12.98 o
  -2  12   3    48.26    53.81   6.97 o
  -1  12   3   307.66   320.30  17.39 o
   0  12   3    25.50    37.26   6.30 o
   1  12   3    85.00    72.48   8.32 o
   2  12   3    14.78    12.39   4.92 <
   3  12   3   123.43   141.47  12.61 o
  -2  13   3   479.30   504.66  23.35 o
  -1  13   3    91.71    70.41  12.86 o
   0  13   3    60.12    26.71  11.58 <
   1  13   3   559.98   506.42  22.93 o
  -7   0   4   157.72   162.99  13.20 o
  -6   0   4   506.42   517.50  18.55 o
  -5   0   4  1822.76  1807.16  28.29 o
  -4   0   4  4914.25  5506.50  60.23 o
  -3   0   4  3832.15  3233.94  79.78 o
  -2   0   4 24024.70 23960.60 208.65 o
  -1   0   4    33.60    50.91  13.56 o
   0   0   4  1800.04  1757.04  36.07 o
   1   0   4  9632.44  9141.42 140.25 o
   2   0   4  7043.78  7036.65 156.46 o
   3   0   4  1104.90   966.41  42.50 o
   4   0   4  2235.59  2146.80  42.09 o
   5   0   4  2401.40  2589.95  41.80 o
   6   0   4  2160.71  2293.10  44.29 o
   7   0   4   790.26   746.02  28.84 o
  -7   1   4    93.10    81.51   6.30 o
  -6   1   4     4.62     3.25   4.55 <
  -5   1   4     0.23     1.38   3.40 <
  -4   1   4   106.24    93.26   5.28 o
  -3   1   4     0.37     1.55   7.53 <
  -2   1   4   151.15   150.79  13.06 o
  -1   1   4  1590.87  1655.32  39.75 o
   0   1   4   935.07   882.59  22.40 o
   1   1   4  7504.20  7059.91  81.88 o
   2   1   4   270.50   222.19  12.30 o
   3   1   4   164.04   167.40  12.04 o
   4   1   4   562.86   571.04  15.40 o
   5   1   4   920.98   937.47  22.08 o
   6   1   4     0.32    -1.92   4.20 <
   7   1   4    22.67    19.17   4.35 o
  -7   2   4   484.89   513.25  13.79 o
  -6   2   4   175.19   157.31  10.39 o
  -5   2   4  1440.35  1451.69  19.39 o
  -4   2   4    25.40    17.85   3.36 o
  -3   2   4  1230.54  1140.44  30.18 o
  -2   2   4  7251.29  7232.18  79.34 o
  -1   2   4   122.73   121.40  13.20 o
   0   2   4 42099.00 40318.50 178.88 o
   1   2   4  1356.38  1249.92  28.81 o
   2   2   4   664.51   610.14  18.81 o
   3   2   4  6744.13  6516.45  58.54 o
   4   2   4    24.15    27.75   5.47 o
   5   2   4   425.45   467.90  14.83 o
   6   2   4   138.85   160.29   7.77 o
   7   2   4    15.13    18.00   5.42 o
  -7   3   4   167.43   150.05   9.21 o
  -6   3   4  1404.58  1498.03  32.75 o
  -5   3   4   427.75   397.12  13.20 o
  -4   3   4  1272.81  1229.96  17.50 o
  -3   3   4   136.37   111.59  10.91 o
  -2   3   4     2.70    -4.77  11.14 <
  -1   3   4 10634.50 10343.00 138.25 o
   0   3   4    33.28    11.93   7.76 <
   1   3   4     7.47     2.55   6.10 <
   2   3   4  2084.67  1930.45  29.85 o
   3   3   4   197.96   238.25  11.20 o
   4   3   4   780.91   720.64  17.75 o
   5   3   4    41.45    52.94   6.36 o
   6   3   4    48.55    47.59   5.95 o
   7   3   4   263.55   271.90  13.64 o
  -7   4   4   313.15   305.43  13.34 o
  -6   4   4   187.53   202.58  11.25 o
  -5   4   4  2728.24  2741.55  42.02 o
  -4   4   4     9.53    17.46   4.12 o
  -3   4   4  2709.38  2783.20  30.55 o
  -2   4   4  1626.75  1619.74  45.96 o
  -1   4   4     7.75     8.00  14.72 <
   0   4   4   916.56   887.96  30.05 o
   1   4   4  1462.42  1401.92  27.97 o
   2   4   4   947.78   973.96  18.14 o
   3   4   4   666.08   589.88  15.58 o
   4   4   4     7.65     5.72   4.87 <
   5   4   4   184.05   207.28  10.65 o
   6   4   4    53.17    57.50   6.14 o
   7   4   4    12.89    15.72   4.15 o
  -7   5   4   453.53   433.12  14.60 o
  -6   5   4   296.78   325.80  16.69 o
  -5   5   4    55.03    53.02   7.00 o
  -4   5   4  1508.26  1519.79  21.69 o
  -3   5   4  2390.54  2442.44  27.99 o
  -2   5   4   542.62   494.64  17.87 o
  -1   5   4  7621.75  7586.06 100.46 o
   0   5   4   689.84   726.69  23.62 o
   1   5   4  4374.77  4376.53  53.72 o
   2   5   4  1339.35  1306.08  18.75 o
   3   5   4   144.89   144.30   7.25 o
   4   5   4   830.05   846.09  18.80 o
   5   5   4   742.76   808.84  19.21 o
   6   5   4   137.88   147.07   7.73 o
  -7   6   4    20.91    12.14   4.39 <
  -6   6   4    35.54    29.54   6.50 o
  -5   6   4   197.85   187.54  12.08 o
  -4   6   4    85.57    80.49   5.90 o
  -3   6   4   128.60   128.82   6.84 o
  -2   6   4    22.03    23.99   3.75 o
  -1   6   4   104.24   125.93   7.72 o
   0   6   4    40.53    49.09   6.05 o
   1   6   4   143.92   159.24   6.97 o
   2   6   4    67.66    64.01   5.36 o
   3   6   4   196.53   196.03   9.17 o
   4   6   4   114.90   127.72  10.19 o
   5   6   4     1.15     1.72   4.63 <
   6   6   4    69.86    73.09   6.75 o
  -6   7   4   101.42    88.37   7.65 o
  -5   7   4   216.30   190.89  11.70 o
  -4   7   4   703.71   711.55  15.18 o
  -3   7   4  2374.94  2435.59  31.60 o
  -2   7   4   660.18   675.38  15.06 o
  -1   7   4  2856.43  2704.11  27.80 o
   0   7   4   361.05   375.23  11.16 o
   1   7   4  2921.78  2934.07  31.38 o
   2   7   4  1658.68  1678.18  24.22 o
   3   7   4    77.94    79.29   6.98 o
   4   7   4   967.82  1046.43  23.50 o
   5   7   4  1674.28  1731.69  26.05 o
   6   7   4   173.72   154.54  12.54 o
  -6   8   4    50.32    44.98   4.41 o
  -5   8   4   351.38   348.98  12.16 o
  -4   8   4     2.22     2.95   5.31 <
  -3   8   4    21.82    30.12   5.48 o
  -2   8   4   140.62   124.89   9.68 o
  -1   8   4    29.06    27.73   4.47 o
   0   8   4     1.59     7.87   3.72 <
   1   8   4    38.59    50.31   7.31 o
   2   8   4   209.81   219.09  10.57 o
   3   8   4     7.12    12.69   6.73 <
   4   8   4    12.60    13.64   8.43 <
   5   8   4   112.55   107.83   8.79 o
  -5   9   4    26.34    18.00   6.55 <
  -4   9   4  1244.28  1291.95  18.39 o
  -3   9   4   429.26   413.40  12.84 o
  -2   9   4   331.71   358.45  14.23 o
  -1   9   4  1981.91  1993.81  30.43 o
   0   9   4   131.62   135.18   7.67 o
   1   9   4    44.42    50.89   6.97 o
   2   9   4  1123.61  1162.91  21.69 o
   3   9   4   206.25   215.17  11.88 o
   4   9   4   231.02   265.49  12.69 o
   5   9   4    24.29    33.62   4.96 o
  -5  10   4   255.86   257.32  13.58 o
  -4  10   4     0.55    -3.35   4.74 <
  -3  10   4   253.66   272.46  11.43 o
  -2  10   4   582.43   565.26  17.48 o
  -1  10   4    69.31    63.88   6.67 o
   0  10   4  2546.88  2649.18  33.02 o
   1  10   4     8.28     5.07   5.80 <
   2  10   4     2.34    -3.31   4.97 <
   3  10   4   861.84   872.79  19.11 o
   4  10   4    24.92    22.51   5.42 o
  -4  11   4   175.67   159.90  10.77 o
  -3  11   4    37.06    25.97   6.04 o
  -2  11   4     0.98     9.21   5.83 <
  -1  11   4     4.74    12.27   6.23 <
   0  11   4   427.57   429.48  16.91 o
   1  11   4   540.94   552.13  17.90 o
   2  11   4   401.61   377.42  14.97 o
   3  11   4    53.88    42.78   6.78 o
   4  11   4   113.86   116.71   8.44 o
  -3  12   4   648.59   579.36  24.96 o
  -2  12   4  1064.71  1000.37  21.93 o
  -1  12   4    21.80    25.25   7.48 o
   0  12   4   205.53   210.01  11.51 o
   1  12   4   495.12   515.09  18.02 o
   2  12   4   441.33   374.28  14.68 o
   3  12   4    52.14    41.25   7.67 o
  -2  13   4    48.87    36.93  12.31 <
   0  13   4    25.41     3.41  10.12 <
   1  13   4   336.99   285.61  24.03 o
  -7   1   5     0.28     0.06   5.15 <
  -6   1   5  1575.46  1648.65  24.16 o
  -5   1   5  1041.54  1106.08  16.67 o
  -4   1   5   673.07   637.60  12.65 o
  -3   1   5  9292.40  8958.37 105.57 o
  -2   1   5     3.75     5.91   7.57 <
  -1   1   5  1496.97  1548.07  43.56 o
   0   1   5  6459.38  6282.04  73.22 o
   1   1   5   268.17   272.61  19.53 o
   2   1   5  7151.37  6819.40  61.34 o
   3   1   5  1966.32  1903.75  30.40 o
   4   1   5   618.63   657.36  17.62 o
   5   1   5  1133.52  1184.47  24.69 o
   6   1   5     0.43     3.17   4.57 <
   7   1   5    14.71    19.67   3.68 o
  -7   2   5   277.48   233.07  10.02 o
  -6   2   5     0.45     3.37   5.14 <
  -5   2   5   489.77   452.81  14.01 o
  -4   2   5  1326.41  1280.86  17.07 o
  -3   2   5    52.53    42.36  10.18 o
  -2   2   5  3194.22  3380.28  89.72 o
  -1   2   5    32.88    38.62   7.98 o
   0   2   5  1779.69  1782.82  42.15 o
   1   2   5  1441.04  1524.60  35.25 o
   2   2   5  4038.53  4132.30  43.67 o
   3   2   5   186.71   173.07   9.01 o
   4   2   5  1894.56  1937.86  28.31 o
   5   2   5    45.74    57.34   7.19 o
   6   2   5   507.67   542.77  12.75 o
   7   2   5    30.74    23.18   5.46 o
  -7   3   5    13.57     6.93   3.31 <
  -6   3   5   366.72   368.74  12.92 o
  -5   3   5  2573.30  2607.42  40.63 o
  -4   3   5   782.71   734.59  17.99 o
  -3   3   5  2973.65  3045.82  43.76 o
  -2   3   5  1173.86  1189.26  39.98 o
  -1   3   5  9361.37  8948.67 138.55 o
   0   3   5  1889.29  1777.39  42.12 o
   1   3   5   664.35   705.36  20.07 o
   2   3   5    44.99    31.35   6.72 o
   3   3   5  1492.30  1430.94  25.36 o
   4   3   5   107.79   115.32   8.08 o
   5   3   5   382.17   432.70  13.56 o
   6   3   5    60.90    63.99   6.31 o
   7   3   5    43.25    54.35   6.48 o
  -7   4   5    77.30    81.40   7.33 o
  -6   4   5   687.55   670.71  15.12 o
  -5   4   5    63.06    64.56   8.32 o
  -4   4   5  1330.90  1338.25  22.58 o
  -3   4   5    17.75    24.87   4.42 o
  -2   4   5  6131.09  6580.14  75.71 o
  -1   4   5  1834.61  1627.16  63.63 o
   0   4   5  8021.29  8511.14  96.07 o
   1   4   5  5525.93  5504.00  49.07 o
   2   4   5  1063.43  1006.38  21.20 o
   3   4   5   919.58   841.78  22.52 o
   4   4   5  1530.02  1559.32  28.69 o
   5   4   5     3.82    10.35   4.57 <
   6   4   5   284.99   305.74  11.09 o
  -7   5   5    28.52    26.00   4.85 o
  -6   5   5   298.80   292.33   9.97 o
  -5   5   5   652.55   663.58  18.65 o
  -4   5   5   328.39   318.71  10.48 o
  -3   5   5  1511.84  1583.92  20.09 o
  -2   5   5   239.07   228.98  10.70 o
  -1   5   5   877.87   809.42  33.81 o
   0   5   5    40.04    38.63   8.56 o
   1   5   5    37.46    44.74   6.68 o
   2   5   5   817.37   786.73  15.27 o
   3   5   5     6.54    16.27   6.86 <
   4   5   5   147.35   152.39   9.74 o
   5   5   5    68.90    75.92   7.20 o
   6   5   5   446.22   478.02  13.98 o
  -6   6   5     9.44     7.86   3.90 <
  -5   6   5   571.64   608.39  16.00 o
  -4   6   5  5631.50  5764.73  41.67 o
  -3   6   5   395.21   379.75  11.52 o
  -2   6   5  4089.49  4081.16  30.93 o
  -1   6   5  3346.21  3393.91  29.56 o
   0   6   5   100.70   133.75   6.19 o
   1   6   5  5055.02  5114.72  35.37 o
   2   6   5   191.62   188.18   7.57 o
   3   6   5  1983.09  1901.00  27.25 o
   4   6   5  1021.18  1057.57  26.53 o
   5   6   5   153.77   135.58   9.18 o
   6   6   5   216.73   214.69   9.94 o
  -6   7   5     2.33    -7.14   4.05 <
  -5   7   5   195.53   173.13   9.64 o
  -4   7   5   709.91   714.36  14.97 o
  -3   7   5  1287.61  1361.96  24.02 o
  -2   7   5     7.55     6.62   3.89 <
  -1   7   5  1089.44  1123.16  17.18 o
   0   7   5   200.54   200.66   8.69 o
   1   7   5   133.68   167.06   9.59 o
   2   7   5   340.43   323.21  11.38 o
   3   7   5    44.88    57.55   7.17 o
   4   7   5    10.27    15.71   7.31 <
   5   7   5    36.24    27.21   4.77 o
   6   7   5    10.72    -2.30   4.89 <
  -6   8   5   198.52   194.05   9.66 o
  -5   8   5   108.51    94.77   7.15 o
  -4   8   5   311.25   321.56  10.94 o
  -3   8   5     4.45     8.83   4.77 <
  -2   8   5   968.43   981.97  18.48 o
  -1   8   5  3499.39  3485.28  34.69 o
   0   8   5   275.40   274.33  10.59 o
   1   8   5  5336.17  5541.13  50.99 o
   2   8   5   634.17   662.78  21.38 o
   3   8   5   538.56   550.02  17.46 o
   4   8   5   663.58   763.96  25.43 o
   5   8   5    14.38    21.84   5.48 o
  -5   9   5   209.68   195.07   9.79 o
  -4   9   5    77.22    66.06   5.54 o
  -3   9   5   224.25   262.84  12.27 o
  -2   9   5   220.21   224.37  11.06 o
  -1   9   5   540.71   536.74  14.96 o
   0   9   5   185.07   184.88   9.39 o
   1   9   5    40.74    42.10   6.93 o
   2   9   5     2.41    -0.94   6.69 <
   3   9   5   575.61   551.12  21.69 o
   4   9   5   187.85   175.38  11.59 o
   5   9   5   225.24   199.50   8.99 o
  -5  10   5   186.53   181.85  11.59 o
  -4  10   5   507.75   487.35  12.84 o
  -3  10   5   123.35   117.62   8.96 o
  -2  10   5   631.45   703.61  22.98 o
  -1  10   5   328.53   319.06  13.76 o
   0  10   5    37.35    39.24   6.66 o
   1  10   5   346.56   358.27  13.52 o
   2  10   5   283.23   279.44  11.36 o
   3  10   5   114.42   136.48   9.39 o
   4  10   5   495.67   525.29  14.42 o
  -4  11   5    28.78    24.20   5.74 o
  -3  11   5   590.30   612.39  16.13 o
  -2  11   5    97.09    90.16   8.29 o
  -1  11   5   453.04   461.74  16.93 o
   0  11   5   600.07   616.05  23.30 o
   1  11   5    39.30    30.32   6.26 o
   2  11   5   973.66   910.04  24.81 o
   3  11   5   266.89   262.31  11.57 o
  -3  12   5     7.66     8.56   5.65 <
  -2  12   5    41.95    37.40   7.42 o
  -1  12   5   204.60   214.72  12.16 o
   0  12   5    38.35    36.22   6.58 o
   1  12   5     2.59     7.17   7.08 <
   2  12   5   171.44   125.15  11.55 o
  -1  13   5   241.91   239.83  25.63 o
   0  13   5   967.38  1010.07  48.75 o
  -7   0   6    59.18    62.60  11.73 o
  -6   0   6  1369.18  1429.26  25.95 o
  -5   0   6   155.85   131.77  10.47 o
  -4   0   6  3416.91  3212.98  37.20 o
  -3   0   6  1844.53  1495.69  67.53 o
  -2   0   6  1516.44  1724.51  74.10 o
  -1   0   6 10420.50 11188.50 179.12 o
   0   0   6    60.26    59.31   8.42 o
   1   0   6  1961.73  1857.06  53.27 o
   2   0   6  7834.08  7753.48 107.40 o
   3   0   6  1706.66  1691.04  58.95 o
   4   0   6   552.69   605.53  27.18 o
   5   0   6  1309.81  1419.14  38.13 o
   6   0   6    60.32    43.54   8.16 o
   7   0   6    18.73    23.73   5.42 o
  -7   1   6    17.18    14.28   5.02 <
  -6   1   6     0.49     3.45   4.37 <
  -5   1   6   232.63   232.82   8.47 o
  -4   1   6    62.08    64.96   5.40 o
  -3   1   6  1712.82  2058.63  71.81 o
  -2   1   6  1180.39  1243.89  44.42 o
  -1   1   6    78.65    74.30  14.11 o
   0   1   6  1117.09  1120.07  25.86 o
   1   1   6    20.26    24.09   9.82 <
   2   1   6    36.24    34.58   6.83 o
   3   1   6   770.40   797.32  20.86 o
   4   1   6   241.15   255.63  11.58 o
   5   1   6   260.94   276.78  12.91 o
   6   1   6   105.25   104.13   7.39 o
   7   1   6     0.02     0.46   3.49 <
  -7   2   6   117.30   117.11   7.86 o
  -6   2   6   675.98   704.01  15.89 o
  -5   2   6   348.45   331.19  13.55 o
  -4   2   6  3605.54  3521.29  45.25 o
  -3   2   6  4241.60  4125.89  74.66 o
  -2   2   6   522.97   521.37  30.23 o
  -1   2   6  4503.71  4311.71  68.27 o
   0   2   6  4526.22  4513.19  72.67 o
   1   2   6   780.92   754.09  21.79 o
   2   2   6   752.58   595.30  19.58 o
   3   2   6    12.66    19.39   5.77 o
   4   2   6  1191.16  1222.37  25.42 o
   5   2   6   291.41   318.37  13.01 o
   6   2   6    16.95    17.55   3.69 o
   7   2   6   583.46   666.55  19.23 o
  -7   3   6   416.17   375.06  13.64 o
  -6   3   6   125.12   117.80   7.68 o
  -5   3   6   422.30   382.70  16.56 o
  -4   3   6   535.82   533.42  16.24 o
  -3   3   6  2304.27  2467.46  35.70 o
  -2   3   6  1683.83  1639.29  47.25 o
  -1   3   6   281.57   238.50  20.34 o
   0   3   6  1174.48  1012.22  35.00 o
   1   3   6  9456.58  9904.22  78.64 o
   2   3   6  2018.62  1959.27  37.43 o
   3   3   6  1537.39  1406.10  28.84 o
   4   3   6     0.72     0.13   4.51 <
   5   3   6   215.85   236.49  11.18 o
   6   3   6   120.68   113.77   6.68 o
  -7   4   6   166.49   129.05  10.73 o
  -6   4   6   729.14   736.92  15.95 o
  -5   4   6   221.67   208.24  12.88 o
  -4   4   6   302.19   285.36  10.13 o
  -3   4   6   287.58   264.51   9.62 o
  -2   4   6   193.76   225.97  16.37 o
  -1   4   6   411.21   334.67  23.35 o
   0   4   6  2082.64  2239.01  53.08 o
   1   4   6   130.16   100.08   8.52 o
   2   4   6  6793.85  7110.51  48.87 o
   3   4   6    49.77    54.64   6.74 o
   4   4   6   530.60   536.29  18.98 o
   5   4   6   237.39   254.72  10.17 o
   6   4   6     0.72    -6.26   4.18 <
  -7   5   6   465.05   434.45  17.27 o
  -6   5   6     4.15     8.15   3.84 <
  -5   5   6  3782.99  3945.97  44.26 o
  -4   5   6  1305.65  1309.69  21.90 o
  -3   5   6  2749.27  2747.68  31.10 o
  -2   5   6  4384.84  4449.28  30.76 o
  -1   5   6    70.74    59.66  13.18 o
   0   5   6  3770.80  3648.08  82.30 o
   1   5   6  1345.30  1325.50  17.69 o
   2   5   6   451.62   446.48  11.26 o
   3   5   6  2758.34  2723.00  37.79 o
   4   5   6   138.50   124.39   9.09 o
   5   5   6   609.98   661.54  18.56 o
   6   5   6   158.76   164.15   9.30 o
  -6   6   6    46.08    37.32   4.88 o
  -5   6   6   133.92   145.36   9.62 o
  -4   6   6   297.34   310.23  10.65 o
  -3   6   6     3.49     6.10   3.92 <
  -2   6   6   121.82   131.22   6.31 o
  -1   6   6    69.90    73.03   4.99 o
   0   6   6   628.15   623.97  12.29 o
   1   6   6   125.28   121.28   5.97 o
   2   6   6   246.63   229.34   9.56 o
   3   6   6   222.72   215.92  11.01 o
   4   6   6    30.92    25.91   7.05 o
   5   6   6   105.96   121.79   8.71 o
   6   6   6    41.01    32.17   4.47 o
  -6   7   6     9.28     3.90   3.03 <
  -5   7   6  1712.43  1705.66  31.37 o
  -4   7   6   209.33   191.28  11.38 o
  -3   7   6  1292.00  1346.63  26.55 o
  -2   7   6  3148.75  3112.21  31.81 o
  -1   7   6     0.62     5.60   3.09 <
   0   7   6  3682.47  3706.88  36.50 o
   1   7   6   985.87   969.26  22.05 o
   2   7   6     3.43     6.30   4.95 <
   3   7   6  1543.70  1564.52  31.06 o
   4   7   6   171.11   174.07  12.55 o
   5   7   6   155.34   175.20   8.54 o
  -6   8   6   151.51   145.34   6.97 o
  -5   8   6   123.31   113.68   7.75 o
  -4   8   6    51.12    43.95   5.53 o
  -3   8   6    35.16    25.43   5.95 o
  -2   8   6   106.48   103.24   7.08 o
  -1   8   6    45.78    36.38   4.49 o
   0   8   6   379.20   380.85  14.89 o
   1   8   6   134.62   120.55  10.36 o
   2   8   6  2374.39  2333.56  33.67 o
   3   8   6   154.71   137.48  13.64 o
   4   8   6   127.12   124.18  13.05 o
   5   8   6     2.45    14.63   4.55 o
  -5   9   6   342.14   348.24  10.75 o
  -4   9   6   358.46   321.02   9.74 o
  -3   9   6   532.99   559.37  16.63 o
  -2   9   6  1056.94  1119.77  24.64 o
  -1   9   6   224.34   197.95  10.71 o
   0   9   6   955.21   987.57  20.30 o
   1   9   6  1827.87  1912.82  29.45 o
   2   9   6   363.05   338.29  12.86 o
   3   9   6   516.68   578.37  22.12 o
   4   9   6   272.41   302.91  14.03 o
   5   9   6   192.31   183.79  11.73 o
  -5  10   6     0.30    -4.50   4.69 <
  -4  10   6   182.70   194.79   8.23 o
  -3  10   6   396.52   400.86  14.22 o
  -2  10   6     0.79     8.11   7.06 <
  -1  10   6   454.66   446.27  13.12 o
   0  10   6   593.05   564.66  17.81 o
   1  10   6   453.03   430.27  14.67 o
   2  10   6   236.91   223.01  11.04 o
   3  10   6   289.43   282.33  12.27 o
   4  10   6   344.21   359.57  11.46 o
  -4  11   6    49.13    33.55   5.89 o
  -3  11   6    46.59    27.84   5.38 o
  -2  11   6   998.28  1014.81  21.12 o
  -1  11   6     7.72    21.53   6.43 o
   0  11   6   387.78   401.61  16.29 o
   1  11   6    47.51    42.69   6.77 o
   2  11   6     4.45    -0.46   5.16 <
   3  11   6   267.16   280.57  11.51 o
  -3  12   6   286.84   269.02  13.60 o
  -2  12   6   183.08   200.63  16.54 o
  -1  12   6   927.88   949.43  22.92 o
   0  12   6     0.92    -4.83   5.83 <
   1  12   6   309.13   287.18  14.60 o
   2  12   6   608.06   563.16  24.75 o
  -1  13   6     0.57   -10.97  12.20 <
   0  13   6     1.22   -19.89  12.19 <
  -7   1   7  1194.63  1115.32  28.19 o
  -6   1   7   592.73   600.09  16.10 o
  -5   1   7  1015.11   942.95  17.09 o
  -4   1   7  2147.38  2049.86  26.52 o
  -3   1   7   731.60   794.98  18.64 o
  -2   1   7   846.28   769.23  39.24 o
  -1   1   7  8948.56  9775.06 133.72 o
   0   1   7   246.21   221.39  13.95 o
   1   1   7  9666.42  9597.20  81.95 o
   2   1   7   299.64   275.79  12.88 o
   3   1   7   542.93   468.10  13.79 o
   4   1   7  1477.87  1569.21  28.15 o
   5   1   7   254.03   263.33  12.44 o
   6   1   7   291.65   324.57  11.27 o
  -7   2   7     0.05     3.33   4.58 <
  -6   2   7   165.35   169.76   9.48 o
  -5   2   7   264.78   249.13  12.30 o
  -4   2   7     3.38     9.72   5.10 <
  -3   2   7  1367.54  1512.36  25.86 o
  -2   2   7    86.27    68.88  10.92 o
  -1   2   7  1428.78  1446.14  44.15 o
   0   2   7  1214.42  1259.09  34.05 o
   1   2   7    32.54    29.01   7.49 o
   2   2   7  1404.36  1309.56  27.03 o
   3   2   7   151.14   112.75   8.91 o
   4   2   7    65.17    71.01   7.27 o
   5   2   7   327.11   343.61  13.28 o
   6   2   7    27.02    25.90   3.79 o
  -7   3   7    77.61    84.64   7.04 o
  -6   3   7   182.43   197.38   9.26 o
  -5   3   7   446.45   414.16  15.58 o
  -4   3   7  1639.16  1572.48  27.98 o
  -3   3   7    55.48    65.34   6.08 o
  -2   3   7  4581.14  4436.21  81.34 o
  -1   3   7 13417.70 14140.70 103.15 o
   0   3   7    96.03    77.12  14.80 o
   1   3   7  4188.11  4486.14  48.44 o
   2   3   7  4579.24  4720.80  43.89 o
   3   3   7  1130.30  1112.63  23.75 o
   4   3   7   702.33   774.75  22.28 o
   5   3   7    12.90    11.12   5.89 <
   6   3   7   134.43   149.22   6.25 o
  -7   4   7    27.04    27.48   4.35 o
  -6   4   7   446.91   455.75  11.84 o
  -5   4   7   893.69   897.29  24.76 o
  -4   4   7    31.19    30.58   4.85 o
  -3   4   7  3021.07  3001.52  29.67 o
  -2   4   7  2795.12  2993.56  36.13 o
  -1   4   7   686.88   575.52  30.85 o
   0   4   7  6278.93  6220.59 104.99 o
   1   4   7   264.38   290.76   9.71 o
   2   4   7  1183.92  1138.83  15.92 o
   3   4   7   123.07   116.32  10.74 o
   4   4   7   370.10   337.94  17.04 o
   5   4   7   300.74   312.88  12.99 o
   6   4   7    39.97    36.84   4.26 o
  -7   5   7   143.81   120.34   9.20 o
  -6   5   7   440.95   423.91  11.02 o
  -5   5   7   418.36   401.97  15.06 o
  -4   5   7  2460.00  2408.79  30.42 o
  -3   5   7   977.30   998.55  19.71 o
  -2   5   7   627.10   621.08  11.56 o
  -1   5   7   791.08   899.13  15.82 o
   0   5   7   228.03   245.36   9.27 o
   1   5   7   714.90   743.54  14.72 o
   2   5   7    15.21    17.52   4.53 o
   3   5   7    31.50    20.31   6.99 <
   4   5   7   906.38  1018.48  24.63 o
   5   5   7   190.78   172.92   9.75 o
   6   5   7   372.91   397.16  12.77 o
  -6   6   7  1872.33  1805.76  22.58 o
  -5   6   7   552.58   549.90  16.56 o
  -4   6   7   998.69  1045.59  19.72 o
  -3   6   7   637.02   620.06  14.97 o
  -2   6   7   633.11   624.04  12.21 o
  -1   6   7   760.37   738.78  14.15 o
   0   6   7  5172.21  5312.66  36.73 o
   1   6   7   156.81   162.99   8.02 o
   2   6   7  3414.63  3363.78  37.76 o
   3   6   7   966.79   972.31  22.08 o
   4   6   7    18.49    17.36   6.50 <
   5   6   7   182.66   213.66  10.32 o
   6   6   7   113.96    95.45   7.22 o
  -6   7   7    62.30    55.07   4.35 o
  -5   7   7    28.99    18.59   6.89 <
  -4   7   7    84.31    94.41   8.69 o
  -3   7   7   136.04   143.89   8.34 o
  -2   7   7    21.38    25.58   4.86 o
  -1   7   7   212.88   215.94   7.81 o
   0   7   7    42.50    38.15   4.92 o
   1   7   7   652.26   582.46  17.88 o
   2   7   7  1246.32  1231.57  23.69 o
   3   7   7    48.76    59.56   8.58 o
   4   7   7     0.19    -1.10   6.27 <
   5   7   7     0.15     0.93   3.47 <
  -6   8   7   316.08   290.95  12.87 o
  -5   8   7   764.59   712.18  19.44 o
  -4   8   7   124.80   139.37   8.65 o
  -3   8   7  1849.16  1958.20  29.37 o
  -2   8   7   540.01   527.39  14.73 o
  -1   8   7   643.97   657.92  15.70 o
   0   8   7   470.81   423.24  14.21 o
   1   8   7     1.98    -0.82   6.43 <
   2   8   7    11.48    16.10   5.62 <
   3   8   7   621.39   673.95  19.41 o
   4   8   7     8.22     7.37   7.58 <
   5   8   7   357.75   367.49  12.60 o
  -5   9   7    99.30   103.84   8.48 o
  -4   9   7   377.89   382.67  12.62 o
  -3   9   7    58.74    65.33   6.47 o
  -2   9   7   976.40   976.34  20.60 o
  -1   9   7   246.69   251.09  11.86 o
   0   9   7   166.70   159.11   8.43 o
   1   9   7   122.09   111.36   8.45 o
   2   9   7   102.60    98.26   8.68 o
   3   9   7   115.71   116.13  15.66 o
   4   9   7   128.68   144.11   9.94 o
  -4  10   7    14.07    14.47   5.28 <
  -3  10   7  1061.35  1087.92  21.97 o
  -2  10   7    85.13    78.80   8.98 o
  -1  10   7   299.12   289.51  10.42 o
   0  10   7   701.06   719.34  20.06 o
   1  10   7   234.67   222.95  11.11 o
   2  10   7   405.02   390.21  13.87 o
   3  10   7   285.82   324.47  14.17 o
   4  10   7    25.40    33.82   4.83 o
  -4  11   7   518.73   493.76  19.17 o
  -3  11   7     3.99    -4.52   4.08 <
  -2  11   7   618.76   691.89  19.13 o
  -1  11   7   479.57   501.97  18.80 o
   0  11   7   141.68   131.40   8.60 o
   1  11   7   800.81   796.32  17.12 o
   2  11   7    97.61    96.09   7.42 o
   3  11   7   105.90   106.32   7.51 o
  -2  12   7    53.96    77.40  13.03 o
  -1  12   7     2.23   -23.03   8.33 <
   0  12   7    13.54     8.40   5.78 <
   1  12   7   144.16   151.22  11.60 o
   2  12   7    56.20    35.65   8.80 o
  -7   0   8  1260.02  1204.11  40.46 o
  -6   0   8   629.88   514.97  24.10 o
  -5   0   8  2146.79  2266.36  43.85 o
  -4   0   8  1209.35  1220.76  25.00 o
  -3   0   8  1894.11  1931.88  29.36 o
  -2   0   8  5032.60  5141.91 152.17 o
  -1   0   8    21.27    22.70  18.62 <
   0   0   8  1006.22  1011.47  30.50 o
   1   0   8  4391.37  4328.86  66.16 o
   2   0   8   794.47   851.22  37.29 o
   3   0   8  5076.91  5068.96  71.02 o
   4   0   8   253.37   228.93  18.77 o
   5   0   8   825.06   924.87  30.39 o
   6   0   8   340.18   385.32  16.17 o
  -7   1   8   123.45   102.33   9.20 o
  -6   1   8   285.70   268.85  11.89 o
  -5   1   8    49.06    56.19   6.34 o
  -4   1   8    67.71    72.82   5.76 o
  -3   1   8   480.84   525.48  12.83 o
  -2   1   8   725.65   808.94  44.03 o
  -1   1   8   109.83   103.14  19.61 o
   0   1   8    36.99    35.19   7.22 o
   1   1   8   199.23   231.28  13.03 o
   2   1   8   539.70   485.85  14.50 o
   3   1   8     1.20    -0.56   4.76 <
   4   1   8   151.38   163.36  12.24 o
   5   1   8     2.75     6.72   5.36 <
   6   1   8     0.92     4.66   3.26 <
  -7   2   8   450.27   451.86  17.29 o
  -6   2   8    81.57    76.58   7.38 o
  -5   2   8  2642.68  2528.39  33.03 o
  -4   2   8  1364.71  1438.88  27.72 o
  -3   2   8   726.51   732.15  17.11 o
  -2   2   8  9065.58  9004.81 111.82 o
  -1   2   8   130.41   119.09  11.67 o
   0   2   8  4837.03  4928.14  70.71 o
   1   2   8  1455.98  1419.87  34.16 o
   2   2   8    54.60    61.04   6.53 o
   3   2   8  1509.09  1484.09  28.14 o
   4   2   8  1210.73  1287.25  24.81 o
   5   2   8   274.54   287.08  13.30 o
   6   2   8   228.12   244.32   9.71 o
  -7   3   8   208.66   188.85  11.04 o
  -6   3   8   366.65   386.90  12.27 o
  -5   3   8    12.28    16.31   5.70 <
  -4   3   8  1253.88  1294.31  23.87 o
  -3   3   8   659.84   634.91  16.06 o
  -2   3   8   114.50   133.00   8.03 o
  -1   3   8  2043.12  2155.23  44.02 o
   0   3   8  2227.43  2313.89  60.25 o
   1   3   8  3074.19  3406.19  38.55 o
   2   3   8   226.23   209.71   8.96 o
   3   3   8    15.00     8.20   7.32 <
   4   3   8   750.73   799.47  24.83 o
   5   3   8   363.80   379.81  14.70 o
   6   3   8    48.60    49.77   4.58 o
  -7   4   8   228.83   210.84  10.44 o
  -6   4   8     4.40     7.06   3.82 <
  -5   4   8   193.39   173.74  12.26 o
  -4   4   8  1592.63  1572.08  24.37 o
  -3   4   8   169.30   164.08   8.63 o
  -2   4   8  2643.48  2731.89  28.21 o
  -1   4   8   552.41   601.92  14.84 o
   0   4   8  4385.40  4767.76  42.60 o
   1   4   8  1641.28  1702.56  19.64 o
   2   4   8  1209.60  1198.24  19.44 o
   3   4   8    91.85   106.35  10.30 o
   4   4   8     1.64     1.14   6.57 <
   5   4   8    24.35    20.65   5.47 o
   6   4   8    49.96    56.73   4.58 o
  -7   5   8    54.72    63.93   9.75 o
  -6   5   8   488.72   506.78  11.73 o
  -5   5   8   389.92   385.45  14.41 o
  -4   5   8   316.44   330.01  11.89 o
  -3   5   8  3781.09  3841.47  39.37 o
  -2   5   8   149.98   164.88   6.56 o
  -1   5   8  5795.14  5913.00  36.26 o
   0   5   8   384.19   362.27   9.88 o
   1   5   8   470.74   450.54  11.80 o
   2   5   8  2185.57  2123.03  27.70 o
   3   5   8   496.75   467.03  18.79 o
   4   5   8   493.70   547.98  18.31 o
   5   5   8   532.15   591.67  18.49 o
   6   5   8    24.11    28.94   4.63 o
  -6   6   8    22.54    15.62   3.74 o
  -5   6   8   154.44   138.91   9.13 o
  -4   6   8     2.04     5.87   5.02 <
  -3   6   8   140.27   152.17   8.47 o
  -2   6   8     1.34     0.96   3.35 <
  -1   6   8   361.51   363.91  10.72 o
   0   6   8     8.85    10.06   4.00 <
   1   6   8   112.74   136.43   7.84 o
   2   6   8     0.64     6.62   4.75 <
   3   6   8    11.64     8.35   7.72 <
   4   6   8     0.78     0.58   5.15 <
   5   6   8    21.25    15.62   4.60 o
  -6   7   8   513.02   473.09  10.48 o
  -5   7   8     5.31     1.99   5.68 <
  -4   7   8   661.55   700.21  16.58 o
  -3   7   8  2380.04  2486.77  26.31 o
  -2   7   8    27.26    28.97   4.59 o
  -1   7   8  2099.88  2061.37  25.74 o
   0   7   8   482.75   487.19  13.64 o
   1   7   8   104.97   104.86   9.39 o
   2   7   8  1445.22  1437.60  26.15 o
   3   7   8   424.42   461.01  21.89 o
   4   7   8   297.39   329.69  18.85 o
   5   7   8   361.55   395.67  13.42 o
  -5   8   8     0.93    -2.52   4.68 <
  -4   8   8   110.50   108.17   7.44 o
  -3   8   8   111.49   110.76   8.27 o
  -2   8   8   417.46   440.70  12.41 o
  -1   8   8    66.91    53.94   5.40 o
   0   8   8   784.64   783.02  16.83 o
   1   8   8     1.77    -4.96   6.75 <
   2   8   8   438.45   429.90  14.11 o
   3   8   8     1.10     5.64   8.67 <
   4   8   8    31.00    42.13   8.46 o
   5   8   8    45.80    44.26   5.39 o
  -5   9   8    59.59    50.46   5.22 o
  -4   9   8   352.80   363.33  11.25 o
  -3   9   8   141.10   158.11   8.37 o
  -2   9   8   115.13   102.41   6.99 o
  -1   9   8   420.43   475.17  14.88 o
   0   9   8  1424.34  1500.53  25.32 o
   1   9   8   440.40   426.30  15.14 o
   2   9   8   756.88   772.34  17.66 o
   3   9   8   131.04   156.05  13.97 o
   4   9   8   255.15   288.65  12.35 o
  -4  10   8    85.76    78.97   8.74 o
  -3  10   8   142.13   139.83   8.40 o
  -2  10   8   742.97   778.90  22.73 o
  -1  10   8     6.25     4.08   5.61 <
   0  10   8   770.22   788.60  19.40 o
   1  10   8   138.72   127.21   9.95 o
   2  10   8   101.39    88.26   8.78 o
   3  10   8    83.74    72.82   7.93 o
  -3  11   8   351.56   310.15  11.93 o
  -2  11   8     0.99    -7.65   5.06 <
  -1  11   8   162.59   167.69  13.88 o
   0  11   8   414.30   430.18  15.48 o
   1  11   8     7.37    -0.67   5.60 <
   2  11   8   293.83   292.30  10.91 o
   3  11   8    16.34    10.37   5.61 <
  -2  12   8   524.36   484.68  19.63 o
  -1  12   8    19.77     3.43   7.29 <
   0  12   8   350.69   287.60  16.33 o
   1  12   8   517.87   483.10  23.20 o
  -7   1   9    33.06    41.46   6.48 o
  -6   1   9   553.24   560.90  20.36 o
  -5   1   9  1334.98  1336.02  26.74 o
  -4   1   9     0.07    -0.74   4.72 <
  -3   1   9  4025.01  4097.46  34.01 o
  -2   1   9  3356.08  3697.82  99.65 o
  -1   1   9  3004.81  3285.90  92.50 o
   0   1   9  3823.94  3856.28  60.12 o
   1   1   9  1216.95  1244.40  32.65 o
   2   1   9  1149.30  1103.05  22.45 o
   3   1   9  1109.46  1090.88  22.24 o
   4   1   9     9.29     4.77   7.14 <
   5   1   9    46.31    49.85   6.62 o
   6   1   9   143.09   136.01   7.98 o
  -7   2   9    13.82    18.28   3.69 o
  -6   2   9   821.51   791.38  19.49 o
  -5   2   9    65.84    54.70   7.05 o
  -4   2   9   526.82   482.95  14.15 o
  -3   2   9     9.94    13.84   4.65 <
  -2   2   9  1765.02  1859.30  25.99 o
  -1   2   9    19.29    12.12   8.75 <
   0   2   9  1148.39  1306.69  31.23 o
   1   2   9    26.72    17.79   4.28 o
   2   2   9   729.14   693.97  17.73 o
   3   2   9    88.80   100.06   8.78 o
   4   2   9   203.33   217.80  11.29 o
   5   2   9    19.89    18.26   5.47 o
   6   2   9     3.17     2.88   3.46 <
  -7   3   9    28.49    29.79   3.86 o
  -6   3   9   352.85   384.93  15.03 o
  -5   3   9  1420.02  1440.80  22.81 o
  -4   3   9   147.36   144.43   8.61 o
  -3   3   9  3363.08  3524.64  36.29 o
  -2   3   9    55.94    33.27   5.70 o
  -1   3   9   321.85   381.02  11.96 o
   0   3   9   725.37   695.72  15.37 o
   1   3   9    49.07    43.88   4.15 o
   2   3   9  1200.25  1156.08  20.60 o
   3   3   9   854.29   895.50  25.50 o
   4   3   9     0.05     9.46   6.25 <
   5   3   9   969.58  1073.04  26.02 o
   6   3   9    42.75    42.50   4.33 o
  -7   4   9   186.79   161.92  10.10 o
  -6   4   9   148.68   151.56   7.65 o
  -5   4   9    24.25    20.43   6.35 o
  -4   4   9  8747.72  9416.25  72.47 o
  -3   4   9    29.52    28.35   5.82 o
  -2   4   9  2010.14  2001.37  23.13 o
  -1   4   9  1866.34  1882.54  20.13 o
   0   4   9   830.59   905.25  13.84 o
   1   4   9  1525.20  1539.39  21.27 o
   2   4   9   729.21   721.52  15.56 o
   3   4   9     1.63    10.34   8.03 <
   4   4   9  2058.64  2186.29  38.11 o
   5   4   9    40.32    43.43   5.79 o
   6   4   9   186.16   194.79  11.95 o
  -6   5   9   102.18    85.76   5.68 o
  -5   5   9   452.13   431.92  13.66 o
  -4   5   9  1385.59  1455.37  24.37 o
  -3   5   9    34.52    19.93   5.19 o
  -2   5   9   298.73   302.98   9.16 o
  -1   5   9   920.42   895.28  16.38 o
   0   5   9   244.43   247.58   8.07 o
   1   5   9   918.27   923.60  17.29 o
   2   5   9   891.50   881.89  21.67 o
   3   5   9   701.99   754.01  23.76 o
   4   5   9   103.34   111.85   9.39 o
   5   5   9    55.49    42.35   5.25 o
  -6   6   9   914.78   889.35  16.41 o
  -5   6   9    68.16    68.46   7.99 o
  -4   6   9    12.82    10.67   4.92 <
  -3   6   9  1747.00  1811.76  25.18 o
  -2   6   9  1661.40  1739.31  20.56 o
  -1   6   9  3283.59  3346.85  32.31 o
   0   6   9   254.15   259.93   9.91 o
   1   6   9  3182.55  3260.73  32.82 o
   2   6   9  2665.96  2653.95  38.51 o
   3   6   9  2039.43  2165.15  44.05 o
   4   6   9   235.75   264.54  12.23 o
   5   6   9    61.72    41.61   6.33 o
  -6   7   9    28.40    23.34   3.58 o
  -5   7   9   318.87   309.36  11.91 o
  -4   7   9   423.43   428.40  14.38 o
  -3   7   9   190.01   197.74   8.40 o
  -2   7   9     1.43     6.79   5.25 <
  -1   7   9  1146.80  1099.91  19.37 o
   0   7   9    16.08    16.50   4.87 o
   1   7   9   341.57   354.13  14.22 o
   2   7   9   171.31   186.44  11.57 o
   3   7   9   493.77   519.68  23.31 o
   4   7   9   118.18   138.24  12.38 o
   5   7   9     5.66     3.66   3.49 <
  -5   8   9    63.60    70.37   6.51 o
  -4   8   9  2142.86  2188.76  36.64 o
  -3   8   9   355.17   352.23  13.89 o
  -2   8   9   581.89   643.00  14.58 o
  -1   8   9  2474.37  2498.29  28.71 o
   0   8   9   333.31   320.89  11.76 o
   1   8   9  2099.86  2115.75  34.67 o
   2   8   9   225.32   222.95  11.96 o
   3   8   9    20.47    19.82   6.53 o
   4   8   9   449.12   483.70  19.27 o
  -5   9   9   226.33   235.01  10.45 o
  -4   9   9    17.87    11.27   5.50 <
  -3   9   9   640.01   701.91  15.21 o
  -2   9   9    68.00    45.15   5.38 o
  -1   9   9    28.80    41.38   5.94 o
   0   9   9   167.63   164.73  10.02 o
   1   9   9    86.66    70.81   8.27 o
   2   9   9   480.64   442.36  16.82 o
   3   9   9    90.00    93.27   9.09 o
   4   9   9    49.94    47.27   5.51 o
  -4  10   9   270.13   181.44  14.35 o
  -3  10   9   168.82   168.15   8.30 o
  -2  10   9    81.78    70.36   8.51 o
  -1  10   9   806.78   836.67  17.57 o
   0  10   9     2.65    -2.92   5.89 <
   1  10   9   194.93   187.49  11.40 o
   2  10   9   408.04   404.66  14.36 o
   3  10   9     1.65     1.69   3.83 <
  -3  11   9   300.00   301.79  15.42 o
  -2  11   9   389.55   388.86  11.80 o
  -1  11   9   120.25   106.33   8.35 o
   0  11   9   793.62   817.74  18.28 o
   1  11   9    47.71    50.61   5.64 o
   2  11   9   386.39   350.11  14.12 o
  -2  12   9     2.20    -7.08  10.63 <
  -1  12   9    36.04     9.67   7.65 <
   0  12   9    18.78    44.01  10.11 o
   1  12   9     0.36    71.03  17.36 o
  -7   0  10    40.32    30.57   7.52 o
  -6   0  10  1010.52  1077.21  47.11 o
  -5   0  10  1677.50  1566.15  44.59 o
  -4   0  10  2091.69  2148.90  51.31 o
  -3   0  10  2515.54  2452.25  40.01 o
  -2   0  10     0.10    -0.60   6.85 <
  -1   0  10  3458.26  3795.74  83.44 o
   0   0  10  3338.06  3308.86 136.94 o
   1   0  10  1383.21  1340.28  29.28 o
   2   0  10   954.14   801.02  31.10 o
   3   0  10   132.26   113.03  13.45 o
   4   0  10   253.61   245.21  21.95 o
   5   0  10   124.50   143.90  12.13 o
   6   0  10    81.57    77.65   8.24 o
  -7   1  10   115.30    97.66   8.09 o
  -6   1  10     0.03     2.88   4.64 <
  -5   1  10   315.42   287.75  14.75 o
  -4   1  10    21.75    20.26   6.46 o
  -3   1  10   143.44   150.43   7.45 o
  -2   1  10    44.53    39.08   4.72 o
  -1   1  10    36.84    28.90   8.12 o
   0   1  10   334.80   295.25  10.11 o
   1   1  10     4.82     0.71   4.13 <
   2   1  10    93.19    83.69   8.43 o
   3   1  10    21.21    23.72   4.87 o
   4   1  10   153.52   156.83  12.92 o
   5   1  10    47.33    47.37   5.87 o
   6   1  10    38.71    40.87   5.54 o
  -7   2  10    92.00    74.77   4.90 o
  -6   2  10  1037.29  1015.54  23.13 o
  -5   2  10   101.88    98.73   8.13 o
  -4   2  10   580.63   535.83  15.05 o
  -3   2  10  3403.14  3441.04  36.74 o
  -2   2  10    56.52    69.45   5.53 o
  -1   2  10   994.48   945.35  17.18 o
   0   2  10  3347.81  3582.90  28.81 o
   1   2  10    18.82    27.51   3.73 o
   2   2  10  4554.95  4540.06  49.40 o
   3   2  10   171.05   179.96  12.40 o
   4   2  10   107.07    92.73  12.96 o
   5   2  10   547.31   595.17  23.20 o
   6   2  10     4.11     7.73   2.99 <
  -7   3  10   111.92    91.76   6.12 o
  -6   3  10     9.58    13.32   5.61 <
  -5   3  10   568.84   579.16  16.04 o
  -4   3  10   260.93   265.23  12.03 o
  -3   3  10    18.22    16.60   5.96 <
  -2   3  10  2000.28  2035.52  24.54 o
  -1   3  10   803.23   857.18  12.82 o
   0   3  10  2582.09  2662.62  24.17 o
   1   3  10   774.15   747.88  13.98 o
   2   3  10    99.02   102.68   7.58 o
   3   3  10   505.66   480.82  19.34 o
   4   3  10     2.06    -7.58   5.93 <
   5   3  10    45.09    52.10   8.63 o
   6   3  10    75.91    72.01   7.67 o
  -6   4  10   158.21   147.25   8.51 o
  -5   4  10    14.56    11.36   5.05 <
  -4   4  10    36.23    38.98   6.89 o
  -3   4  10    80.51    66.48   7.68 o
  -2   4  10  1061.68  1099.15  19.22 o
  -1   4  10  1138.06  1181.16  17.77 o
   0   4  10  2288.39  2372.92  21.99 o
   1   4  10     0.53    -1.68   3.73 <
   2   4  10   290.52   296.59  11.34 o
   3   4  10   694.76   796.64  29.92 o
   4   4  10    68.51    82.02   8.73 o
   5   4  10   139.36   153.84   8.47 o
  -6   5  10    38.27    34.41   4.09 o
  -5   5  10  1285.78  1289.94  24.77 o
  -4   5  10   724.72   745.51  18.33 o
  -3   5  10   680.04   714.93  18.53 o
  -2   5  10  1994.16  2000.98  26.35 o
  -1   5  10  1253.51  1249.11  20.17 o
   0   5  10   931.30   910.63  14.72 o
   1   5  10  3926.00  4000.48  37.20 o
   2   5  10    42.99    46.69   8.57 o
   3   5  10  1257.09  1298.75  43.05 o
   4   5  10    61.17    63.15   6.65 o
   5   5  10   130.70   136.76   7.83 o
  -6   6  10    25.80    15.83   3.32 o
  -5   6  10    66.66    64.85   9.29 o
  -4   6  10     0.03     1.21   5.66 <
  -3   6  10    76.57    68.14   6.80 o
  -2   6  10    68.85    61.68   6.18 o
  -1   6  10     3.84     3.98   3.60 <
   0   6  10   108.54   119.96   7.31 o
   1   6  10   108.75    89.95   8.07 o
   2   6  10    68.82    50.91   8.73 o
   3   6  10   454.98   485.82  22.92 o
   4   6  10     0.17     2.54   5.07 <
   5   6  10    75.20    77.15   8.40 o
  -6   7  10    23.72    20.88   7.72 <
  -5   7  10  1794.44  1773.64  28.79 o
  -4   7  10  1766.45  1763.83  29.61 o
  -3   7  10   978.92  1067.75  19.98 o
  -2   7  10  1672.69  1759.01  21.44 o
  -1   7  10     7.52    11.69   5.26 <
   0   7  10   366.47   378.71  12.11 o
   1   7  10  1329.65  1360.05  27.83 o
   2   7  10    38.14    31.59   9.17 o
   3   7  10   764.24   845.23  24.96 o
   4   7  10   298.05   341.44  16.64 o
   5   7  10    83.02    83.94  12.67 o
  -5   8  10     0.10    -2.70   3.42 <
  -4   8  10   181.24   192.86  10.21 o
  -3   8  10    53.39    41.36   6.54 o
  -2   8  10    52.33    45.23   5.74 o
  -1   8  10   279.23   283.30  10.56 o
   0   8  10    11.65    14.28   5.45 <
   1   8  10   664.32   676.38  19.06 o
   2   8  10     7.59     4.77   7.96 <
   3   8  10    18.32    23.48   6.72 o
   4   8  10   153.52   157.26  10.54 o
  -5   9  10   227.15   195.29   9.05 o
  -4   9  10   419.91   391.86  11.29 o
  -3   9  10    34.16    37.75   5.52 o
  -2   9  10  1645.67  1649.83  23.80 o
  -1   9  10   173.89   189.85   9.01 o
   0   9  10   636.81   647.67  17.95 o
   1   9  10   391.67   427.34  14.07 o
   2   9  10    87.52    80.34   8.05 o
   3   9  10   128.63   140.25   8.85 o
   4   9  10    46.29    45.06   6.50 o
  -4  10  10   473.44   473.19  18.91 o
  -3  10  10   445.79   418.79  12.24 o
  -2  10  10   184.78   163.45   8.73 o
  -1  10  10   345.62   362.38  13.30 o
   0  10  10    49.32    43.18   6.46 o
   1  10  10     9.99    15.50   5.42 <
   2  10  10   399.43   415.20  15.15 o
   3  10  10    11.67     2.76   3.93 <
  -3  11  10    64.03    14.76   9.43 <
  -2  11  10   174.15   144.32  12.37 o
  -1  11  10   405.70   372.54  15.69 o
   0  11  10    46.25    45.42   6.43 o
   1  11  10   165.81   172.29   9.17 o
   2  11  10    60.60    90.87  13.62 o
  -7   1  11   804.47   781.12  19.48 o
  -6   1  11   702.19   715.36  17.79 o
  -5   1  11   173.59   167.82  11.81 o
  -4   1  11  2436.48  2530.63  39.19 o
  -3   1  11   733.29   667.78  14.93 o
  -2   1  11  1025.46  1050.23  20.35 o
  -1   1  11  6290.71  6718.31  51.11 o
   0   1  11     6.04     5.91   4.21 <
   1   1  11  3315.79  3212.46  41.80 o
   2   1  11   633.20   604.33  21.28 o
   3   1  11    47.18    34.88   6.11 o
   4   1  11   602.35   619.72  18.77 o
   5   1  11   141.00   140.47   9.98 o
   6   1  11   128.73   122.33   8.99 o
  -7   2  11    55.98    48.91   5.53 o
  -6   2  11   501.07   480.69  14.30 o
  -5   2  11   344.11   383.82  15.57 o
  -4   2  11   200.76   228.04  12.28 o
  -3   2  11   717.19   747.12  15.92 o
  -2   2  11   718.55   732.96  14.38 o
  -1   2  11    70.30    84.15   5.76 o
   0   2  11   364.57   348.39   9.73 o
   1   2  11   728.40   705.70  15.85 o
   2   2  11    76.67    68.66   7.71 o
   3   2  11   238.80   253.60  14.61 o
   4   2  11   305.41   301.48  19.36 o
   5   2  11    80.02    81.07   8.33 o
  -6   3  11   649.42   622.11  17.01 o
  -5   3  11    34.03    32.78   6.13 o
  -4   3  11   982.76   963.18  23.63 o
  -3   3  11  2933.44  3117.19  40.36 o
  -2   3  11   377.92   350.70  11.14 o
  -1   3  11  2338.97  2428.39  21.28 o
   0   3  11   277.42   279.94   8.64 o
   1   3  11  1646.17  1658.75  21.88 o
   2   3  11   622.60   630.78  17.68 o
   3   3  11    15.40    18.00   7.79 <
   4   3  11   517.48   558.25  17.58 o
   5   3  11   171.25   168.85  11.94 o
  -6   4  11   360.33   347.08  10.88 o
  -5   4  11   432.11   436.70  13.39 o
  -4   4  11     0.56     4.20   5.26 <
  -3   4  11    11.60     0.58   6.70 <
  -2   4  11   856.09   856.40  18.07 o
  -1   4  11   709.99   747.53  14.27 o
   0   4  11  2177.65  2189.43  22.84 o
   1   4  11   123.23   119.64   6.94 o
   2   4  11  1292.98  1252.14  24.33 o
   3   4  11  1598.61  1783.70  43.55 o
   4   4  11   131.96   127.54   9.28 o
   5   4  11   249.91   232.50  11.56 o
  -6   5  11   158.72   138.39   7.70 o
  -5   5  11     0.09     0.94   3.93 <
  -4   5  11   275.69   264.54  11.12 o
  -3   5  11     3.37     3.63   8.04 <
  -2   5  11    92.39    83.00   6.23 o
  -1   5  11   776.79   812.85  16.47 o
   0   5  11   133.81   129.80   7.10 o
   1   5  11     7.62    10.60   4.73 <
   2   5  11  1905.57  1965.41  35.64 o
   3   5  11   243.44   247.87  23.64 o
   4   5  11   207.46   221.51  10.39 o
   5   5  11     1.98    -3.43   3.51 <
  -6   6  11   160.48   146.32   8.51 o
  -5   6  11   780.58   798.47  21.38 o
  -4   6  11   211.32   196.42  12.17 o
  -3   6  11  3585.95  3870.69  36.95 o
  -2   6  11  2883.00  3021.16  34.35 o
  -1   6  11    82.17    97.80   7.50 o
   0   6  11  2750.27  2803.27  34.01 o
   1   6  11     2.12    -0.11   5.31 <
   2   6  11     2.22    -8.26   8.21 <
   3   6  11   125.64   108.01  12.87 o
   4   6  11    85.80    81.42   9.44 o
   5   6  11    47.60    49.40   6.50 o
  -5   7  11    31.18    24.23   4.65 o
  -4   7  11    30.71    24.06   7.43 o
  -3   7  11   224.28   210.80   9.43 o
  -2   7  11    42.73    41.67   4.89 o
  -1   7  11   126.92   114.19   7.00 o
   0   7  11   222.24   226.63  10.87 o
   1   7  11     0.56    -5.55   7.61 <
   2   7  11    31.41    36.65  11.00 o
   3   7  11   201.95   216.65  13.75 o
   4   7  11    19.21    18.37   7.28 <
  -5   8  11   793.49   768.71  16.95 o
  -4   8  11     2.81    16.33   4.82 o
  -3   8  11   451.90   468.60  13.79 o
  -2   8  11   218.83   266.61  10.24 o
  -1   8  11   217.79   181.47   9.79 o
   0   8  11   794.78   855.97  21.05 o
   1   8  11    96.43   114.20   8.98 o
   2   8  11   327.10   304.05  13.91 o
   3   8  11   570.50   598.45  16.61 o
   4   8  11   155.00   190.82  12.56 o
  -4   9  11   233.19   227.31   8.67 o
  -3   9  11   175.99   161.02   8.32 o
  -2   9  11   241.91   256.22  10.54 o
  -1   9  11   247.31   246.27  10.84 o
   0   9  11    50.82    44.92   7.76 o
   1   9  11   263.21   245.46  11.22 o
   2   9  11    11.48     8.05   5.21 <
   3   9  11    34.04    37.22   5.31 o
  -3  10  11   157.83   122.55  10.72 o
  -2  10  11   254.17   222.64   8.53 o
  -1  10  11    55.64    39.31   6.87 o
   0  10  11    45.52    55.29   6.69 o
   1  10  11   765.73   763.50  16.58 o
   2  10  11     0.15     9.53   4.47 <
  -2  11  11   250.66   270.84  17.82 o
  -1  11  11   418.21   400.59  24.25 o
   0  11  11     0.10     6.82   5.53 <
   1  11  11   425.81   413.68  18.00 o
  -6   0  12   348.92   339.45  16.68 o
  -5   0  12  3043.37  3038.63  58.79 o
  -4   0  12  1289.52  1329.78  31.23 o
  -3   0  12   114.40   107.86   8.23 o
  -2   0  12  7230.71  7802.71 101.28 o
  -1   0  12   250.12   247.85  18.03 o
   0   0  12   672.54   669.67  28.67 o
   1   0  12   442.43   415.06  21.00 o
   2   0  12   379.20   352.42  23.54 o
   3   0  12   943.46   905.87  31.18 o
   4   0  12   319.45   325.28  22.95 o
   5   0  12    15.28    22.86   7.29 o
  -6   1  12     0.87     6.74   3.68 <
  -5   1  12    54.56    42.70   6.87 o
  -4   1  12     2.53     5.02   4.68 <
  -3   1  12   350.74   347.63  10.53 o
  -2   1  12    11.89    12.67   3.98 o
  -1   1  12  2016.69  2136.15  36.75 o
   0   1  12    43.07    43.33   6.48 o
   1   1  12   101.03    98.31   9.22 o
   2   1  12   221.29   218.94  15.21 o
   3   1  12     0.11    10.67   6.09 <
   4   1  12    52.06    42.46   7.67 o
   5   1  12     5.12    -1.50   4.98 <
  -6   2  12     4.11     8.92   3.56 <
  -5   2  12   421.58   424.92  14.32 o
  -4   2  12  2411.36  2548.22  31.19 o
  -3   2  12   645.04   638.56  17.40 o
  -2   2  12   731.33   690.00  17.96 o
  -1   2  12   785.05   799.58  15.48 o
   0   2  12   650.95   644.42  14.37 o
   1   2  12  2190.55  2131.59  39.54 o
   2   2  12    59.91    52.12   7.05 o
   3   2  12   346.54   353.60  14.97 o
   4   2  12   509.30   525.72  23.56 o
   5   2  12   121.73   114.10   9.43 o
  -6   3  12   239.10   239.56  10.26 o
  -5   3  12   859.43   866.92  19.70 o
  -4   3  12     3.72     0.53   4.61 <
  -3   3  12  3291.20  3517.52  43.98 o
  -2   3  12     0.93    -0.52   4.92 <
  -1   3  12  1517.16  1571.84  20.67 o
   0   3  12   197.54   172.60   7.40 o
   1   3  12    93.63    89.11   6.86 o
   2   3  12   366.05   390.31  16.55 o
   3   3  12   106.20   101.06   9.75 o
   4   3  12    11.28     9.40   6.38 <
   5   3  12   199.38   183.03   9.15 o
  -6   4  12    18.21    14.69   3.46 o
  -5   4  12   195.50   206.19   9.32 o
  -4   4  12   643.62   653.46  18.18 o
  -3   4  12   227.75   227.38  12.11 o
  -2   4  12  2765.25  2913.49  32.07 o
  -1   4  12   291.85   287.08   9.39 o
   0   4  12   208.99   213.95   8.19 o
   1   4  12   218.50   220.86  10.09 o
   2   4  12    35.74    35.60   8.02 o
   3   4  12   155.06   151.60  14.35 o
   4   4  12    19.71    22.82   5.50 o
   5   4  12    17.30    16.06   3.59 o
  -6   5  12   427.50   407.20  13.75 o
  -5   5  12   224.08   227.93  10.53 o
  -4   5  12   561.60   584.32  17.47 o
  -3   5  12  1426.80  1492.39  23.42 o
  -2   5  12    59.20    55.08   6.06 o
  -1   5  12   548.53   560.06  15.06 o
   0   5  12   756.52   816.24  16.12 o
   1   5  12   167.01   153.87   8.71 o
   2   5  12   726.42   712.21  18.63 o
   3   5  12   683.00   787.81  24.03 o
   4   5  12   357.95   365.34  13.75 o
   5   5  12   342.45   327.59  14.74 o
  -5   6  12     2.40     1.78   4.68 <
  -4   6  12    31.15    27.53   5.75 o
  -3   6  12    95.26   106.55   8.69 o
  -2   6  12   168.66   171.30   7.38 o
  -1   6  12   120.30   111.42   7.08 o
   0   6  12    90.49    96.23   8.05 o
   1   6  12   222.38   231.70  11.29 o
   2   6  12    49.71    30.95   7.96 o
   3   6  12     5.93     3.22   4.98 <
   4   6  12    44.36    21.29   5.72 o
  -5   7  12   181.94   174.93   9.10 o
  -4   7  12   296.15   312.20  13.93 o
  -3   7  12   405.03   428.41  14.09 o
  -2   7  12    79.07    77.45   7.25 o
  -1   7  12   770.87   874.83  18.18 o
   0   7  12  1574.02  1707.97  25.07 o
   1   7  12    20.42    32.92   7.58 o
   2   7  12   921.35   938.48  22.93 o
   3   7  12   454.35   458.11  14.21 o
   4   7  12    88.85    81.87   9.22 o
  -5   8  12     6.72     4.59   4.55 <
  -4   8  12    85.60    90.98   6.80 o
  -3   8  12    39.68    38.77   5.70 o
  -2   8  12  1432.40  1499.71  24.94 o
  -1   8  12   123.81    93.99   8.06 o
   0   8  12   460.71   430.91  16.95 o
   1   8  12    16.39    15.93   6.57 <
   2   8  12     8.61     9.51   5.83 <
   3   8  12   110.59    96.63   6.87 o
  -4   9  12     1.49     2.88   3.28 <
  -3   9  12   904.54   941.29  17.88 o
  -2   9  12   548.78   532.92  14.82 o
  -1   9  12   184.17   201.35  10.43 o
   0   9  12   781.86   878.99  20.60 o
   1   9  12     0.02    11.99   5.55 <
   2   9  12   197.71   202.55  11.24 o
   3   9  12    32.35    28.83   6.41 o
  -3  10  12    65.85    52.20   9.73 o
  -2  10  12   365.84   417.56  13.73 o
  -1  10  12   184.76   177.13   9.88 o
   0  10  12   509.84   557.75  14.38 o
   1  10  12   510.35   492.67  14.17 o
   2  10  12   173.31   155.80  10.02 o
  -1  11  12    23.38    11.12   7.39 <
   0  11  12   255.06   207.40  13.41 o
  -6   1  13    37.33    32.56   4.85 o
  -5   1  13  1635.79  1692.61  26.45 o
  -4   1  13   374.03   393.94  12.45 o
  -3   1  13  1086.22  1111.68  25.03 o
  -2   1  13  2240.34  2270.98  35.61 o
  -1   1  13     4.82     2.40   4.29 <
   0   1  13  1361.83  1322.65  28.57 o
   1   1  13   184.20   175.99  14.00 o
   2   1  13    45.00    33.67  10.52 o
   3   1  13   646.64   644.34  21.25 o
   4   1  13    18.70    20.86   7.80 <
   5   1  13    96.74    84.83   7.48 o
  -6   2  13   389.02   366.69  10.10 o
  -5   2  13    82.26    71.39   6.59 o
  -4   2  13  2249.64  2265.10  29.04 o
  -3   2  13    24.16    22.63   5.16 o
  -2   2  13   578.79   601.29  19.24 o
  -1   2  13   335.50   324.07  11.82 o
   0   2  13     0.20    -1.23   3.36 <
   1   2  13   742.64   748.51  24.68 o
   2   2  13    16.30     7.64   6.37 <
   3   2  13    15.74     5.76   5.76 <
   4   2  13   167.24   160.74  12.29 o
   5   2  13     0.66     2.38   3.66 <
  -6   3  13   128.23   117.00   6.06 o
  -5   3  13   226.59   221.49   9.96 o
  -4   3  13    13.97    19.44   5.51 o
  -3   3  13   857.14   860.32  18.81 o
  -2   3  13   237.56   231.37  13.13 o
  -1   3  13    21.36    19.90   4.26 o
   0   3  13   503.56   509.12  12.66 o
   1   3  13  2584.31  2562.54  41.50 o
   2   3  13    41.51    36.66   8.75 o
   3   3  13   332.46   362.27  16.39 o
   4   3  13   139.72   122.80  10.27 o
   5   3  13    19.25     9.51   3.20 <
  -6   4  13   461.38   472.47  14.64 o
  -5   4  13    53.46    49.62   5.80 o
  -4   4  13   247.15   262.84  11.19 o
  -3   4  13  1091.82  1152.08  24.16 o
  -2   4  13   726.83   704.46  17.31 o
  -1   4  13   570.39   583.73  15.48 o
   0   4  13   750.66   784.37  15.06 o
   1   4  13   561.29   526.09  15.95 o
   2   4  13  1335.58  1409.34  27.50 o
   3   4  13   645.92   693.12  27.14 o
   4   4  13    12.96    12.16   4.49 <
  -6   5  13   203.59   196.09   8.97 o
  -5   5  13   467.57   445.48  14.58 o
  -4   5  13    53.46    50.83   6.18 o
  -3   5  13     3.86     3.30   4.97 <
  -2   5  13    75.84    74.83   5.49 o
  -1   5  13   895.34   942.28  17.31 o
   0   5  13    10.04    20.36   5.55 o
   1   5  13     3.56    -1.55   6.51 <
   2   5  13    42.18    49.39   7.58 o
   3   5  13     6.66    17.98   7.06 <
   4   5  13    16.32     9.19   3.59 <
  -5   6  13     7.00     7.06   5.13 <
  -4   6  13  2095.94  2182.52  30.73 o
  -3   6  13   140.33   158.22   8.41 o
  -2   6  13    10.88    18.57   5.01 o
  -1   6  13  2523.00  2743.98  28.50 o
   0   6  13    33.36    40.27   6.34 o
   1   6  13   830.70   792.43  19.72 o
   2   6  13   550.78   536.77  20.06 o
   3   6  13   150.68   135.44   9.33 o
   4   6  13  1514.80  1430.62  31.38 o
  -5   7  13   110.35   113.14   8.07 o
  -4   7  13    30.98    34.40   6.03 o
  -3   7  13     4.49     7.12   5.24 <
  -2   7  13    19.69    11.11   4.65 <
  -1   7  13   252.33   222.31  10.44 o
   0   7  13    15.97    15.71   5.83 <
   1   7  13    73.14    68.13   8.58 o
   2   7  13   348.22   332.73  15.89 o
   3   7  13    12.12    20.08   4.63 o
  -4   8  13   298.37   297.49  10.07 o
  -3   8  13  1251.19  1198.41  20.59 o
  -2   8  13   307.64   319.00  11.85 o
  -1   8  13   935.04  1025.91  21.96 o
   0   8  13   141.67   146.12   8.93 o
   1   8  13   202.17   206.28  12.79 o
   2   8  13   726.29   783.91  24.34 o
   3   8  13    68.05    58.23   6.29 o
  -3   9  13   878.06   925.92  21.42 o
  -2   9  13     0.91     0.81   4.98 <
  -1   9  13   441.99   443.77  15.65 o
   0   9  13   159.85   186.22   9.69 o
   1   9  13   234.97   191.12  10.23 o
   2   9  13   367.61   384.43  16.61 o
  -2  10  13     4.27   -17.13   6.88 <
  -1  10  13   434.04   435.46  16.23 o
   0  10  13   221.59   210.43  10.98 o
   1  10  13   105.84    79.29   9.05 o
  -6   0  14   807.76   771.42  20.95 o
  -5   0  14   285.72   314.17  17.72 o
  -4   0  14   790.27   823.22  23.69 o
  -3   0  14  1729.76  1797.86  46.55 o
  -2   0  14  1172.81  1331.21  64.15 o
  -1   0  14   273.87   259.23  20.04 o
   0   0  14  4596.22  4643.69 113.29 o
   1   0  14   161.81   176.66  14.30 o
   2   0  14  2745.51  2735.68  74.49 o
   3   0  14   147.19   123.82  14.21 o
   4   0  14   148.53   134.81  20.23 o
   5   0  14   115.17   104.11  12.48 o
  -6   1  14     2.54     4.20   2.58 <
  -5   1  14    90.42   101.45   7.92 o
  -4   1  14   559.53   564.28  12.96 o
  -3   1  14    14.94    16.18   4.83 o
  -2   1  14    59.54    86.72   9.25 o
  -1   1  14   637.30   654.84  15.08 o
   0   1  14    80.27    84.00   8.64 o
   1   1  14     2.66    10.10   5.68 <
   2   1  14   153.98   148.04  12.33 o
   3   1  14    28.87    27.63   7.02 o
   4   1  14     0.92     0.11   8.33 <
   5   1  14     8.94    -0.25   6.23 <
  -6   2  14   688.06   699.04  18.79 o
  -5   2  14   385.05   345.04  11.53 o
  -4   2  14    50.43    48.56   6.29 o
  -3   2  14   388.51   382.33  12.68 o
  -2   2  14  1116.60  1131.46  32.54 o
  -1   2  14   784.73   785.14  20.50 o
   0   2  14  1500.99  1537.75  28.03 o
   1   2  14     2.80     6.27   6.06 <
   2   2  14   526.58   529.15  19.38 o
   3   2  14   218.21   221.74  12.82 o
   4   2  14    20.24    22.67   6.21 o
  -6   3  14     6.92     8.47   3.83 <
  -5   3  14   407.00   402.39  14.08 o
  -4   3  14   114.08   122.37   8.60 o
  -3   3  14   134.57   142.59   9.93 o
  -2   3  14   989.87  1049.09  22.14 o
  -1   3  14   132.45   132.88   8.36 o
   0   3  14   196.10   186.49   9.14 o
   1   3  14   836.77   799.16  20.43 o
   2   3  14    11.86    14.86   6.96 <
   3   3  14     3.47     5.47   5.34 <
   4   3  14   146.16   129.19   9.50 o
  -6   4  14     1.20     2.18   3.37 <
  -5   4  14   487.37   467.63  14.79 o
  -4   4  14    42.52    43.55   6.43 o
  -3   4  14  1117.05  1149.55  23.35 o
  -2   4  14    31.64    38.18   7.23 o
  -1   4  14    62.12    55.07   5.96 o
   0   4  14   192.46   193.61   8.28 o
   1   4  14    29.81    30.17   5.64 o
   2   4  14     3.89     8.61   7.82 <
   3   4  14   367.40   403.37  16.04 o
   4   4  14   180.16   166.31   9.90 o
  -5   5  14   525.17   551.44  15.02 o
  -4   5  14   688.18   687.18  17.74 o
  -3   5  14     8.36     1.74   4.93 <
  -2   5  14   814.10   906.97  19.22 o
  -1   5  14   690.06   767.49  17.44 o
   0   5  14   418.06   427.35  13.49 o
   1   5  14   811.44   730.27  18.60 o
   2   5  14     9.09    26.65   7.95 o
   3   5  14   238.14   235.26  10.66 o
   4   5  14    50.72    44.93   7.16 o
  -5   6  14   102.51    84.58   7.18 o
  -4   6  14     1.93     1.28   4.26 <
  -3   6  14   146.51   136.17   8.24 o
  -2   6  14    20.18    18.50   5.02 o
  -1   6  14    12.54    13.11   5.92 <
   0   6  14    75.85    89.29   7.54 o
   1   6  14   297.39   276.26  12.06 o
   2   6  14     4.78     8.50   6.85 <
   3   6  14   136.89   126.27   9.30 o
  -4   7  14   813.18   826.20  19.15 o
  -3   7  14     9.57     8.96   5.62 <
  -2   7  14  1011.17  1034.46  19.50 o
  -1   7  14  1231.31  1257.10  21.73 o
   0   7  14   227.38   205.92   9.44 o
   1   7  14   770.42   748.20  22.46 o
   2   7  14    28.55    29.23   6.43 o
   3   7  14   340.57   285.46  12.10 o
  -4   8  14   408.83   422.24  12.08 o
  -3   8  14   321.53   345.44  13.59 o
  -2   8  14   130.38   138.66   8.36 o
  -1   8  14   240.22   265.80  10.95 o
   0   8  14    72.44    58.34   7.18 o
   1   8  14   156.04   146.76  10.76 o
   2   8  14     0.66     0.89   4.50 <
  -3   9  14     1.14     4.54   4.90 <
  -2   9  14   716.60   733.28  19.88 o
  -1   9  14    13.35    22.46   5.19 o
   0   9  14     1.18     9.41   7.58 <
   1   9  14   352.16   391.59  18.93 o
  -1  10  14   203.45   208.83  15.92 o
   0  10  14    79.24    55.49   8.02 o
  -6   1  15   656.21   602.30  16.69 o
  -5   1  15   143.60   129.17   8.65 o
  -4   1  15   855.92   929.88  19.26 o
  -3   1  15  2691.50  2768.80  31.33 o
  -2   1  15   691.70   762.73  21.65 o
  -1   1  15  2475.50  2499.36  32.73 o
   0   1  15    98.72   103.28  10.42 o
   1   1  15   741.79   735.13  20.93 o
   2   1  15   526.58   540.76  19.68 o
   3   1  15    13.37    15.36   5.76 <
   4   1  15   144.93   134.85   9.33 o
  -6   2  15    74.24    53.87   5.70 o
  -5   2  15   104.52   113.75   7.71 o
  -4   2  15     0.22    -0.23   4.11 <
  -3   2  15    12.70     4.10   5.05 <
  -2   2  15   144.39   148.75  10.91 o
  -1   2  15    56.53    53.28   5.68 o
   0   2  15   493.56   507.38  16.87 o
   1   2  15   149.07   141.83  10.78 o
   2   2  15    96.84    96.91   9.61 o
   3   2  15   283.83   295.72  11.62 o
   4   2  15    21.92    17.02   4.72 o
  -5   3  15     0.27     3.31   3.96 <
  -4   3  15   905.50   875.92  22.14 o
  -3   3  15   136.50   127.30   8.94 o
  -2   3  15   107.97   105.88   9.80 o
  -1   3  15   779.30   812.16  18.12 o
   0   3  15   164.96   172.77   9.08 o
   1   3  15     3.32    12.58   6.92 <
   2   3  15   363.43   377.77  15.42 o
   3   3  15     0.12     0.31   4.82 <
   4   3  15   345.02   323.24  12.43 o
  -5   4  15   426.92   436.25  13.06 o
  -4   4  15    17.37    11.14   4.37 <
  -3   4  15   653.94   708.70  16.50 o
  -2   4  15   908.63   941.48  22.29 o
  -1   4  15    38.75    31.54   5.68 o
   0   4  15   644.01   633.50  17.10 o
   1   4  15    90.52    85.20   8.47 o
   2   4  15    47.96    52.66   7.55 o
   3   4  15    32.33    28.09   5.16 o
   4   4  15    59.47    51.29   7.44 o
  -5   5  15    55.00    40.28   4.57 o
  -4   5  15     1.51     0.45   4.02 <
  -3   5  15   431.81   437.90  12.90 o
  -2   5  15     5.67    11.62   5.87 <
  -1   5  15   228.48   246.28  10.30 o
   0   5  15   698.02   726.59  20.85 o
   1   5  15   599.83   605.64  20.97 o
   2   5  15   144.09   159.93  13.24 o
   3   5  15    96.35    81.33   6.46 o
  -4   6  15   490.50   481.24  12.95 o
  -3   6  15   319.00   329.80  10.73 o
  -2   6  15   831.93   902.35  20.27 o
  -1   6  15   330.33   314.86  12.61 o
   0   6  15   194.44   207.40  11.54 o
   1   6  15   105.86   121.58  10.83 o
   2   6  15    42.76    40.00   8.02 o
   3   6  15   379.23   308.58  14.93 o
  -4   7  15     1.22     9.29   4.04 <
  -3   7  15     3.13    10.30   6.91 <
  -2   7  15   266.80   258.47  12.14 o
  -1   7  15    12.64     7.83   5.51 <
   0   7  15    29.68    28.92   7.50 o
   1   7  15   114.54   105.92  11.58 o
   2   7  15     6.99     4.87   5.10 <
  -3   8  15   270.71   266.18  15.78 o
  -2   8  15  1211.96  1246.16  26.57 o
  -1   8  15    46.47    46.38   7.61 o
   0   8  15   726.23   771.82  25.80 o
   1   8  15   300.34   323.67  20.76 o
   2   8  15     9.80    12.13   4.84 <
  -2   9  15     9.60     8.40   6.53 <
  -1   9  15   576.58   525.53  20.95 o
   0   9  15     4.36    -4.43   6.44 <
   1   9  15   252.49   243.93  18.53 o
  -5   0  16    32.27    37.67  10.61 o
  -4   0  16  2445.02  2544.94  49.07 o
  -3   0  16     8.96    10.89   8.20 <
  -2   0  16   153.24   163.53  15.71 o
  -1   0  16   161.68   154.41  11.81 o
   0   0  16   294.98   317.34  20.34 o
   1   0  16   703.82   749.96  27.66 o
   2   0  16     0.77     0.31   9.72 <
   3   0  16   122.44   112.31  11.93 o
   4   0  16   421.34   377.29  14.54 o
  -5   1  16   594.54   591.72  21.59 o
  -4   1  16     0.05    -2.09   4.63 <
  -3   1  16   328.42   339.59  14.59 o
  -2   1  16   281.07   285.77  11.92 o
  -1   1  16   316.63   320.49  12.29 o
   0   1  16    10.82    11.19   6.38 <
   1   1  16    17.62    17.83   5.46 o
   2   1  16    43.04    32.20   7.03 o
   3   1  16   241.89   203.55  10.14 o
   4   1  16     9.76    13.79   4.60 <
  -5   2  16   500.92   508.68  19.70 o
  -4   2  16   774.29   772.76  19.27 o
  -3   2  16    16.03     7.59   5.28 <
  -2   2  16  2820.96  3020.29  36.36 o
  -1   2  16   409.96   430.53  12.46 o
   0   2  16    19.49    17.83   5.73 o
   1   2  16   285.18   287.41  12.01 o
   2   2  16   223.50   229.29  12.22 o
   3   2  16    19.89    17.57   4.61 o
   4   2  16     7.73    15.29   4.90 o
  -5   3  16   294.09   309.15  10.32 o
  -4   3  16     0.31     1.44   3.57 <
  -3   3  16   897.63   964.55  23.44 o
  -2   3  16    22.03    24.97   6.31 o
  -1   3  16   358.47   365.60  11.63 o
   0   3  16   100.12    94.60   8.32 o
   1   3  16   100.65    90.47   9.58 o
   2   3  16   233.07   226.58  11.89 o
   3   3  16   180.40   158.56   8.69 o
  -5   4  16    53.73    51.14   4.52 o
  -4   4  16   171.70   170.14   8.10 o
  -3   4  16    22.16    19.24   5.72 o
  -2   4  16     0.76     3.31   5.53 <
  -1   4  16   340.65   336.61  12.42 o
   0   4  16    33.82    39.53   7.09 o
   1   4  16   162.69   162.56  13.31 o
   2   4  16   126.69   121.86   9.11 o
   3   4  16    55.31    46.05   4.96 o
  -4   5  16    65.12    72.68   5.49 o
  -3   5  16   581.90   668.37  18.56 o
  -2   5  16   102.70   109.01   9.23 o
  -1   5  16   142.80   162.02  10.40 o
   0   5  16   668.29   655.07  20.53 o
   1   5  16    31.42    24.63   7.34 o
   2   5  16   319.31   256.25  19.17 o
   3   5  16   157.70   123.64   7.98 o
  -4   6  16    40.63    37.34   6.80 o
  -3   6  16   101.06   104.67   9.03 o
  -2   6  16    12.51    12.76   6.29 <
  -1   6  16   125.92   118.56   8.07 o
   0   6  16    16.69     4.71   4.66 <
   1   6  16     0.02   -10.08   9.66 <
   2   6  16     9.21    17.78   6.14 <
  -3   7  16   663.04   770.23  26.42 o
  -2   7  16   373.44   392.37  20.22 o
  -1   7  16    40.91    54.92   7.78 o
   0   7  16   624.37   706.71  31.16 o
   1   7  16    71.42    62.67  11.30 o
   2   7  16   270.39   280.34  16.40 o
  -2   8  16     1.11     7.64   5.35 <
  -1   8  16     2.40     1.38   4.14 <
   0   8  16    86.73   107.58  13.06 o
   1   8  16    34.09    39.19   8.56 o
  -5   1  17   582.23   583.46  19.05 o
  -4   1  17   181.04   176.88   8.97 o
  -3   1  17   301.56   308.47  13.18 o
  -2   1  17   188.88   212.43  11.29 o
  -1   1  17   361.14   358.36  12.89 o
   0   1  17   182.79   194.26   9.83 o
   1   1  17   795.10   793.53  19.05 o
   2   1  17     2.45     3.63   5.88 <
   3   1  17   143.62   106.25   8.01 o
  -5   2  17    22.88    28.06   5.28 o
  -4   2  17    25.77    35.13   4.88 o
  -3   2  17   194.40   199.29   9.58 o
  -2   2  17    40.96    38.23   5.55 o
  -1   2  17   448.83   508.40  19.32 o
   0   2  17   470.61   464.17  14.70 o
   1   2  17   191.82   188.30   9.86 o
   2   2  17   361.44   352.93  13.99 o
   3   2  17   215.23   156.91  11.72 o
  -5   3  17   232.50   238.10  11.30 o
  -4   3  17    88.48    78.24   6.42 o
  -3   3  17     1.08     3.81   4.08 <
  -2   3  17   806.39   839.65  21.72 o
  -1   3  17    18.43    16.62   4.60 o
   0   3  17   120.99   117.63   8.33 o
   1   3  17    79.00    68.90   7.65 o
   2   3  17     1.08    -1.61   5.42 <
   3   3  17    74.76    61.30   6.01 o
  -4   4  17   514.26   520.21  16.40 o
  -3   4  17   371.23   392.88  13.99 o
  -2   4  17    33.67    42.73   6.72 o
  -1   4  17   735.08   743.33  19.41 o
   0   4  17     2.51     0.14   4.94 <
   1   4  17   365.92   332.20  16.42 o
   2   4  17    86.14    72.50   8.39 o
   3   4  17     1.63    -4.58   4.64 <
  -4   5  17   189.99   172.47   9.27 o
  -3   5  17     7.85     5.55   4.07 <
  -2   5  17   111.64   111.40   8.33 o
  -1   5  17    39.51    44.30   6.84 o
   0   5  17    63.02    45.96   6.58 o
   1   5  17    63.11    72.99   9.07 o
   2   5  17    23.71    13.97   4.79 <
  -3   6  17   334.41   346.70  17.78 o
  -2   6  17    89.58    93.06   8.77 o
  -1   6  17   296.05   289.02  12.74 o
   0   6  17   639.29   582.22  21.02 o
   1   6  17    74.68    51.03  10.02 o
   2   6  17   319.24   283.39  15.91 o
  -3   7  17   195.92   218.24  12.86 o
  -2   7  17     3.80     8.24   5.20 <
  -1   7  17    76.82    43.37   6.81 o
   0   7  17   260.89   246.93  17.88 o
   1   7  17     3.68    13.66   6.13 <
  -4   0  18   327.44   295.67  14.24 o
  -3   0  18   179.42   197.82  13.95 o
  -2   0  18  1465.59  1508.09  36.89 o
  -1   0  18    11.31     3.42   6.79 <
   0   0  18  2851.33  2767.83  46.17 o
   1   0  18    61.44    60.03   8.25 o
   2   0  18   195.25   170.49  12.39 o
   3   0  18    77.83    66.17   8.83 o
  -4   1  18    31.30    30.16   4.20 o
  -3   1  18    15.46    23.58   4.96 o
  -2   1  18   448.11   469.31  14.84 o
  -1   1  18   272.81   257.50  12.13 o
   0   1  18     2.01     3.25   3.90 <
   1   1  18   411.94   401.04  12.99 o
   2   1  18    24.85    18.24   4.11 o
   3   1  18     4.62     6.15   3.36 <
  -4   2  18    31.23    29.92   4.59 o
  -3   2  18   234.20   247.72  10.67 o
  -2   2  18   594.78   613.93  17.37 o
  -1   2  18   101.07   100.16   8.21 o
   0   2  18   284.29   259.86   9.96 o
   1   2  18    13.76    11.19   3.98 <
   2   2  18   103.82    90.26   8.11 o
  -4   3  18   428.72   396.56  12.75 o
  -3   3  18    28.46    27.27   4.07 o
  -2   3  18    64.30    74.21   7.19 o
  -1   3  18   450.78   474.10  22.33 o
   0   3  18    30.30    24.77   4.32 o
   1   3  18     2.22     2.86   3.90 <
   2   3  18     1.32     0.45   4.01 <
  -4   4  18    60.88    53.02   9.28 o
  -3   4  18   583.45   557.58  14.81 o
  -2   4  18    32.18    28.37   4.92 o
  -1   4  18    17.71    16.61   7.73 <
   0   4  18    45.92    54.31   6.67 o
   1   4  18   193.79   171.72   9.36 o
   2   4  18     0.94     1.28   3.44 <
  -3   5  18     4.12    -1.55   4.43 <
  -2   5  18   381.45   384.79  15.40 o
  -1   5  18   316.87   326.61  16.83 o
   0   5  18    52.42    49.81   7.41 o
   1   5  18   235.90   210.04  11.56 o
  -2   6  18    84.62    74.87   8.29 o
  -1   6  18    52.37    37.78   7.34 o
   0   6  18    18.81    20.25   7.33 <
   1   6  18   106.99    81.05   7.24 o
  -4   1  19   383.72   411.25  20.68 o
  -3   1  19   849.30   829.45  16.80 o
  -2   1  19     2.47     8.22   4.97 <
  -1   1  19   742.06   689.37  16.98 o
   0   1  19    21.90    22.62   3.89 o
   1   1  19     0.53     0.97   3.14 <
   2   1  19   199.39   171.23   7.77 o
  -4   2  19   192.86   169.33  13.16 o
  -3   2  19    22.06    21.55   3.86 o
  -2   2  19   145.87   153.98  10.00 o
  -1   2  19    13.01     9.68   4.79 <
   0   2  19     2.11     0.53   3.01 <
   1   2  19     1.02    -3.18   3.12 <
   2   2  19     2.69     7.96   3.58 <
  -3   3  19   575.02   580.12  19.77 o
  -2   3  19     0.72     0.59   4.09 <
  -1   3  19   227.96   218.03  11.41 o
   0   3  19   401.21   368.18  16.95 o
   1   3  19   251.89   207.83  11.82 o
  -3   4  19   197.74   184.85  16.55 o
  -2   4  19   285.39   277.70  15.11 o
  -1   4  19     0.19     2.18   4.09 <
   0   4  19   105.82    91.37   6.78 o
   1   4  19    71.78    69.87   6.89 o
  -2   5  19   124.20    92.02   8.30 o
  -1   5  19    25.10    18.50   4.31 o
   0   5  19    50.96    49.40   6.46 o
  -3   0  20    51.50    49.30   9.54 o
  -2   0  20   899.43   910.76  37.42 o
  -1   0  20   462.21   418.69  16.27 o
   0   0  20     9.44     4.98   4.01 <
   1   0  20   101.31    87.40  10.06 o
  -3   1  20    31.75    26.12   5.36 o
  -2   1  20     9.59     8.89   5.37 <
  -1   1  20   398.47   380.80  16.68 o
   0   1  20     2.05    -0.20   2.61 <
   1   1  20   217.59   190.93  10.20 o
  -2   2  20     6.08     8.67   4.49 <
  -1   2  20    40.86    32.56   5.14 o
   0   2  20     4.09     2.06   3.97 <
   1   2  20    47.36    52.01   8.48 o
  -2   3  20    25.59    34.64   6.04 o
  -1   3  20    12.32     4.69   4.16 <
   0   3  20   217.06   146.21   9.86 o
  -1   4  20    96.69    99.15  11.62 o
